# Supplementary material for: Machine learning approach for the development of a crucial tool in suicide prevention: The Suicide Crisis Inventory-2 (SCI-2) Short Form
Source: PLoS One. 2024 May 10;19(5):e0299048. doi: 10.1371/journal.pone.0299048 (PMC11086905; doi:10.1371/journal.pone.0299048)
Supplement: S1 File — (XLSX) [file pone.0299048.s001.xlsx]

## Sheet: ISPARC All Countries Complete -
ID	age	US_gender	SCI1	SCI2	SCI3	SCI4	SCI5	SCI6	SCI7	SCI8	SCI9	SCI10	SCI11	SCI12	SCI13	SCI14	SCI15	SCI16	SCI17	SCI18	SCI19	SCI20	SCI21	SCI22	SCI23	SCI24	SCI25	SCI26	SCI27	SCI28	SCI29	SCI30	SCI31	SCI32	SCI33	SCI34	SCI35	SCI36	SCI37	SCI38	SCI39	SCI40	SCI41	SCI42	SCI43	SCI44	SCI45	SCI46	SCI47
1	24	1	4	4	4	4	1	0	4	0	3	4	4	3	3	3	3	1	3	4	4	2	4	0	4	4	4	4	4	0	4	4	4	4	4	4	4	1	0	4	4	4	4	3	4	4	3	3	3
2	27	2	2	3	4	1	0	1	1	1	0	2	2	3	2	3	2	0	1	4	1	1	2	1	1	3	2	2	4	0	3	3	2	1	3	2	1	0	0	1	1	1	1	1	1	2	2	3	0
3	40	2	3	1	3	3	0	0	0	1	0	1	2	4	4	1	2	1	3	1	0	0	1	0	0	2	1	1	2	0	4	4	0	0	2	2	3	0	0	0	2	2	0	3	0	4	0	3	0
4	27	2	4	4	4	1	0	0	1	1	0	2	2	1	1	0	1	1	0	2	0	0	2	0	0	1	1	1	3	0	1	0	0	0	0	0	0	0	0	0	0	1	0	2	2	0	3	2	0
5	24	2	1	3	4	1	0	0	1	2	0	0	1	1	0	3	0	0	0	0	1	0	1	0	0	2	1	1	1	0	1	1	1	0	1	2	0	0	0	1	3	1	1	1	0	1	3	0	0
6	37	2	3	0	4	0	0	0	0	3	0	0	1	1	1	1	3	0	0	3	0	0	2	0	0	3	0	0	0	0	2	0	0	0	3	2	0	2	0	0	0	0	1	2	0	0	2	2	2
7	46	2	2	1	2	1	0	0	0	0	0	0	1	0	0	1	0	0	0	2	0	0	2	0	0	1	1	1	2	0	1	0	0	0	0	1	0	1	0	0	0	0	0	0	3	0	0	0	0
8	38	2	3	1	4	2	0	1	0	3	0	1	3	1	1	3	1	0	1	4	1	1	1	1	1	1	2	1	3	0	1	2	0	0	0	1	1	2	1	0	0	1	1	2	2	2	2	2	4
9	40	2	1	1	2	0	0	0	0	0	0	0	0	1	0	1	0	0	0	1	0	0	0	0	0	0	0	0	1	0	0	0	0	0	1	0	0	0	0	0	1	0	0	0	0	0	0	0	0
10	57	2	0	4	4	4	0	0	2	0	1	0	3	3	2	2	1	0	0	4	4	0	3	1	0	1	2	0	4	3	4	4	1	0	3	2	2	4	0	1	1	1	2	4	1	4	3	4	4
11	49	2	3	3	4	0	0	1	2	3	3	1	2	3	1	2	3	0	0	4	3	2	1	2	0	3	3	2	3	0	3	0	0	1	3	2	1	1	0	1	1	2	1	2	1	0	1	3	2
12	44	1	3	2	2	0	0	0	0	0	0	0	1	0	0	1	0	0	0	3	0	0	0	0	0	0	0	0	0	0	0	1	0	0	0	0	0	0	0	0	0	0	0	0	0	0	0	0	1
13	46	2	3	3	3	1	1	0	1	1	0	1	1	1	1	2	1	0	1	1	1	0	0	0	0	1	1	0	2	0	0	1	0	1	1	0	0	0	1	0	1	1	0	1	1	1	3	1	0
14	37	2	1	3	3	0	0	0	0	0	0	0	2	0	0	0	2	0	0	0	0	0	0	0	0	1	0	0	0	0	0	0	0	0	2	1	0	0	0	0	0	0	1	2	0	0	0	0	0
15	61	2	2	2	1	0	0	0	2	0	0	1	2	0	0	1	0	0	2	2	0	0	1	0	0	1	2	1	2	0	1	2	0	0	0	1	1	0	0	0	1	0	0	0	0	0	3	1	1
16	65	2	1	0	0	0	0	0	0	0	0	0	0	0	0	0	0	0	0	0	0	0	0	0	0	0	0	0	0	0	0	0	0	0	0	0	0	0	0	0	0	0	0	0	0	0	0	0	0
17	29	2	4	2	3	3	2	0	1	2	0	1	2	2	2	3	4	1	2	4	1	0	1	0	0	2	4	1	2	0	3	4	0	0	2	2	2	2	0	1	2	3	1	4	1	3	1	3	1
18	24	1	3	0	1	2	0	0	1	0	0	0	1	2	2	1	3	0	1	3	1	0	1	0	0	2	0	0	2	0	1	3	1	0	2	1	1	0	0	1	2	2	0	2	0	2	0	1	0
19	44	2	4	0	3	0	0	0	0	0	0	0	0	0	0	1	0	0	0	0	0	0	0	0	0	1	0	0	0	0	0	0	0	0	1	1	0	0	0	0	0	0	0	0	0	0	0	0	2
20	45	2	3	1	3	0	0	2	1	3	0	1	2	1	0	1	1	0	1	1	0	0	1	1	1	1	3	0	3	0	1	2	0	1	1	2	1	0	0	0	2	1	0	2	1	0	3	1	2
21	36	2	1	1	0	0	0	0	0	0	0	0	0	0	0	0	1	0	0	0	0	0	0	0	0	0	0	0	1	0	0	1	0	0	0	0	0	0	0	0	0	0	0	0	0	0	0	0	0
22	50	1	2	0	0	0	0	1	0	1	1	1	0	0	0	0	0	0	1	1	0	0	0	0	0	0	0	0	1	0	1	0	0	0	0	0	0	0	0	0	0	0	0	0	0	0	0	0	0
23	71	2	2	0	1	0	1	0	0	0	0	1	1	1	0	0	0	1	0	0	0	0	0	0	0	0	1	0	1	0	0	0	0	0	0	1	0	0	0	0	0	0	0	1	0	0	0	0	0
24	58	1	2	2	1	2	0	0	1	0	0	1	1	1	1	1	2	0	1	0	0	0	1	0	0	1	1	1	1	0	1	1	1	0	1	1	0	0	0	0	1	1	0	0	0	0	0	1	0
25	42	2	1	0	0	0	0	0	0	0	0	0	0	0	0	0	0	0	0	0	0	0	0	0	0	0	0	0	0	0	0	0	0	0	0	0	0	0	0	0	0	0	0	0	0	0	0	0	0
26	61	2	2	2	3	3	0	0	3	2	0	3	4	3	3	3	2	1	2	1	3	2	3	0	0	3	3	1	3	0	3	3	3	3	4	4	4	0	0	4	3	3	3	3	3	3	1	3	0
27	43	2	3	2	3	2	0	1	1	2	0	3	3	3	2	3	2	1	2	4	2	1	2	1	0	2	3	0	4	2	3	3	2	0	3	3	3	1	1	2	1	1	1	3	4	3	3	3	3
28	49	2	2	2	3	0	0	0	0	1	0	0	1	1	1	1	1	0	0	2	0	0	0	0	0	1	1	0	2	0	1	1	0	0	1	1	0	0	0	0	0	0	0	1	0	0	1	1	0
29	35	2	4	3	4	4	0	0	0	2	0	2	4	2	2	3	4	0	1	4	0	0	3	0	0	3	3	3	4	0	2	2	2	0	2	2	0	0	0	0	0	2	0	3	3	0	3	0	2
30	56	2	2	1	2	0	0	0	0	0	0	0	0	0	0	1	0	0	0	2	1	0	1	0	1	0	0	0	1	1	1	0	0	0	0	1	0	1	0	0	0	0	0	1	0	0	0	0	0
31	43	2	2	1	0	0	0	0	0	0	0	1	0	0	0	1	0	0	0	2	0	0	0	0	0	0	0	1	0	0	0	0	0	2	1	0	0	1	0	0	0	0	0	0	1	0	1	0	0
32	26	2	3	3	4	2	0	2	3	4	2	1	3	4	3	3	2	0	2	4	3	1	0	0	0	4	4	4	4	4	4	4	2	2	3	4	2	0	0	3	3	3	4	2	3	3	4	4	4
33	23	2	3	1	2	3	3	2	2	0	0	3	4	2	2	2	3	1	0	2	3	0	3	0	0	1	3	2	4	1	0	3	0	0	3	2	3	0	4	0	2	2	2	3	4	2	1	2	1
34	36	2	3	3	3	3	3	3	3	3	1	3	4	4	4	4	3	2	4	4	4	2	3	2	2	3	3	3	3	3	4	3	2	2	4	3	3	3	4	2	3	3	3	3	3	3	3	3	2
35	22	1	3	2	1	3	0	0	3	2	0	0	3	4	3	1	1	0	1	3	1	1	0	0	0	1	2	0	3	0	3	2	0	0	1	2	0	1	0	1	3	3	2	2	0	1	1	1	1
36	37	1	4	2	2	1	0	0	0	1	0	1	4	0	0	1	1	0	1	1	0	0	1	0	0	0	0	0	0	0	0	0	0	0	0	0	0	0	0	0	0	0	0	1	0	0	1	0	1
37	65	2	3	4	4	1	0	0	1	2	0	0	1	1	0	1	3	0	1	1	1	0	1	0	0	1	2	0	3	0	2	2	0	0	0	2	1	0	1	0	0	1	1	1	1	1	0	1	2
38	20	2	3	4	3	4	1	0	1	2	0	3	4	4	4	4	1	0	3	2	4	2	4	0	0	4	4	1	3	1	3	4	4	0	3	4	3	3	0	1	4	4	4	4	4	4	3	4	4
39	55	1	2	1	1	2	0	2	0	0	1	1	1	3	2	0	0	0	0	1	1	0	1	2	2	0	2	0	2	0	2	2	0	0	1	2	2	2	0	0	0	2	0	2	2	2	0	3	0
40	49	2	2	2	3	0	0	1	1	1	0	1	3	0	0	2	1	1	1	3	1	1	0	0	0	2	1	0	0	0	1	1	0	0	2	2	0	0	0	1	1	1	0	1	1	0	2	1	2
41	50	2	2	1	0	3	4	0	2	0	0	4	4	4	4	0	3	4	0	2	2	0	4	0	0	0	3	0	2	0	4	0	0	0	4	0	4	3	0	1	1	1	2	3	4	0	0	4	0
42	21	1	4	4	4	2	1	2	0	3	0	2	3	3	2	4	4	0	1	4	0	1	2	0	3	3	3	2	2	1	0	1	0	0	1	1	0	3	1	0	1	1	1	1	2	1	3	2	3
43	24	2	3	1	2	0	0	0	0	0	0	0	0	0	0	0	0	0	0	0	0	0	0	0	0	0	0	0	1	0	0	0	0	0	0	0	0	0	0	0	0	0	0	1	0	0	0	0	0
44	27	1	3	2	2	0	1	0	0	2	0	2	3	2	0	3	3	1	2	3	0	4	2	2	0	3	2	1	4	0	2	2	0	2	2	0	1	1	3	0	1	0	0	1	3	0	1	2	2
45	22	2	4	4	4	4	0	0	4	4	0	1	4	3	4	4	4	0	4	4	4	1	3	0	0	4	4	2	4	3	4	4	1	1	3	4	2	3	0	4	4	4	4	3	2	4	4	3	2
46	24	2	3	1	2	0	0	1	0	2	0	2	3	1	0	1	3	0	0	2	0	2	1	0	0	2	2	1	2	0	2	2	0	2	2	1	1	2	1	0	0	1	0	0	0	0	2	0	1
47	23	2	0	4	4	4	0	0	1	4	1	2	4	3	1	2	4	0	2	4	2	1	3	1	1	4	3	3	3	0	2	3	2	0	2	4	2	0	0	0	1	2	2	2	1	1	3	3	3
48	25	2	3	4	4	4	4	1	4	4	0	3	4	4	4	4	3	1	4	4	4	1	4	0	0	4	4	2	4	2	4	4	4	1	3	3	4	1	0	4	4	3	4	4	3	3	4	4	3
49	20	2	4	4	4	4	1	0	4	4	0	2	4	4	4	4	4	0	4	4	4	4	3	0	2	4	4	4	4	0	4	4	2	3	4	4	1	0	0	4	4	4	4	3	2	4	4	4	4
50	28	2	0	4	4	1	0	2	4	4	2	3	4	2	3	4	4	0	2	4	3	1	4	2	2	3	3	3	3	2	2	3	3	2	3	3	1	1	0	3	3	3	3	3	2	2	3	3	4
51	24	2	4	4	4	3	0	0	1	1	0	1	3	1	1	3	3	0	1	3	2	1	1	0	0	3	2	2	2	0	2	3	1	0	1	1	1	0	0	1	1	1	0	1	1	2	2	2	1
52	23	2	3	1	3	2	0	0	0	2	0	1	1	2	2	1	3	0	1	3	0	0	2	0	0	2	3	1	3	0	0	2	0	0	1	1	0	0	0	0	0	1	0	1	0	0	0	1	1
53	21	2	4	4	4	4	0	4	3	3	3	3	4	4	4	4	4	0	2	4	4	3	2	3	3	4	4	4	4	4	3	4	3	3	4	4	1	4	3	4	4	4	4	2	1	4	4	4	3
54	23	2	2	3	4	3	1	0	1	1	2	2	4	0	0	3	2	1	0	0	0	0	1	0	0	3	1	1	2	0	0	1	1	0	0	3	0	0	0	0	0	1	0	1	1	0	0	0	1
55	22	2	3	2	1	0	0	0	0	0	0	0	1	0	0	1	2	0	0	1	0	0	1	0	0	0	0	0	1	0	0	0	0	0	1	0	0	2	0	0	0	0	0	1	0	0	0	0	0
56	24	2	1	1	1	0	0	0	0	0	0	0	2	1	1	1	1	0	0	2	1	0	1	0	0	0	1	1	1	0	0	1	0	0	0	0	1	0	0	0	0	0	0	0	0	0	0	1	0
57	31	5	3	4	4	2	1	2	3	1	2	3	4	3	3	3	4	1	3	3	3	3	4	3	2	3	4	3	2	3	3	3	3	2	4	3	2	3	3	2	4	4	4	4	4	4	1	4	1
58	22	2	3	3	3	3	0	1	4	3	1	0	3	3	3	3	1	0	3	3	4	3	2	2	0	3	3	3	4	1	2	3	1	0	2	2	3	2	2	3	2	2	3	3	3	3	2	2	3
59	32	2	4	2	3	0	0	0	0	0	0	1	1	1	0	1	0	0	1	3	1	0	1	0	0	1	1	0	2	0	1	1	1	0	1	1	1	2	0	0	0	0	0	2	2	1	0	1	0
60	31	1	2	1	2	0	0	1	0	0	0	0	0	0	0	1	0	0	0	0	0	0	0	1	1	0	0	0	0	0	0	0	0	1	0	0	0	2	2	0	0	0	0	0	1	0	1	0	1
61	22	1	2	1	3	0	0	0	0	1	0	0	1	0	0	1	1	0	0	1	0	0	0	0	0	1	1	1	2	0	0	0	0	0	0	0	0	0	0	0	0	0	0	0	0	0	0	0	0
62	31	2	3	4	3	3	0	0	2	3	0	3	4	4	2	1	4	0	2	1	2	3	2	2	1	4	3	3	3	1	2	3	1	2	4	4	2	2	0	1	3	1	2	3	3	3	3	3	4
63	25	2	1	0	4	4	2	0	0	1	0	1	3	1	1	1	1	1	3	2	0	0	3	0	2	2	2	3	4	0	4	2	0	0	2	2	4	0	2	3	3	3	3	3	3	3	3	3	3
64	23	2	3	1	4	1	0	0	0	4	0	2	2	1	0	3	3	0	1	2	2	1	0	0	0	2	1	2	1	0	0	0	1	0	2	2	1	0	0	0	3	1	1	2	1	0	2	1	3
65	22	2	2	3	4	3	1	0	2	3	2	4	4	3	3	2	2	2	2	3	3	1	4	0	1	3	4	3	4	2	3	4	0	0	1	1	1	1	0	0	2	3	1	3	3	3	3	4	3
66	32	1	0	4	4	3	1	1	4	1	2	2	1	4	4	3	4	1	1	0	4	4	2	1	1	3	2	1	3	2	3	4	3	2	3	4	4	4	2	3	3	3	3	2	3	3	3	3	1
67	24	2	1	1	3	0	0	2	0	0	0	0	3	0	0	1	3	0	1	2	0	1	2	0	0	2	0	0	2	0	0	2	0	0	1	2	0	1	0	0	0	0	0	2	2	1	0	0	1
68	23	2	4	4	4	3	1	1	3	4	1	4	4	4	4	4	4	0	1	3	4	2	3	2	2	4	4	4	4	1	1	2	4	0	4	4	4	4	3	4	4	4	4	2	1	4	3	4	4
69	21	2	3	4	4	3	0	0	0	0	0	1	3	1	1	1	0	0	1	4	4	2	2	0	0	3	4	0	2	0	1	3	0	0	1	2	0	0	0	0	2	3	4	4	1	3	0	3	0
70	25	2	3	4	4	4	2	0	2	1	2	4	4	4	4	4	2	4	4	4	4	4	0	1	1	4	2	1	4	1	4	4	0	1	3	4	4	3	4	1	4	4	4	4	4	4	1	4	2
71	23	2	2	3	2	3	3	0	0	0	0	4	3	3	3	3	0	3	0	4	0	0	3	0	0	3	0	0	4	1	3	3	1	0	2	2	1	0	0	0	2	2	1	4	3	2	0	0	0
72	27	2	3	2	2	1	0	0	0	1	0	0	1	0	0	2	3	0	1	3	0	0	1	1	1	2	1	0	1	0	1	3	0	0	0	1	0	1	0	0	0	0	0	1	1	0	1	0	0
73	21	2	3	1	4	0	0	0	0	2	0	1	1	2	0	1	2	0	0	4	0	0	0	0	0	1	0	0	3	0	2	0	0	0	0	0	0	0	0	0	0	0	0	0	0	0	0	0	0
74	25	2	3	3	3	2	2	0	1	1	0	3	3	3	2	2	3	2	1	3	1	2	2	0	0	2	1	2	3	0	1	2	1	1	1	1	1	2	0	1	3	1	1	3	3	1	1	2	2
75	61	2	3	4	4	1	0	0	0	3	2	1	4	1	2	4	4	0	0	1	2	0	1	1	0	3	2	1	3	1	1	2	0	1	1	2	0	0	1	0	2	1	0	1	1	0	1	2	2
76	24	2	4	4	4	4	4	4	4	4	4	4	4	4	4	4	4	3	4	4	4	4	4	4	4	4	4	4	4	4	4	4	3	4	4	4	4	4	4	4	4	3	3	4	4	4	4	4	4
77	19	2	4	0	3	4	0	2	1	2	2	3	3	4	4	3	1	2	3	4	3	2	1	0	1	2	3	2	4	0	4	4	3	0	3	2	2	4	0	3	4	3	0	4	3	4	1	1	1
78	26	2	3	2	4	2	0	1	2	1	0	0	4	1	1	2	3	0	1	3	3	0	2	0	0	2	2	1	1	0	0	1	1	0	2	2	0	0	0	2	1	1	2	0	0	0	1	1	0
79	22	2	3	2	3	1	0	0	0	1	0	3	3	0	0	3	3	0	0	0	0	0	2	0	0	2	1	2	3	0	1	1	0	0	0	1	0	0	0	0	3	2	0	1	1	0	1	0	0
80	31	2	3	3	4	0	0	2	1	2	0	2	3	0	0	2	3	0	0	2	2	0	0	1	2	3	2	1	2	1	3	0	1	0	0	3	0	1	0	0	1	1	0	1	0	0	2	2	0
81	21	2	4	4	4	0	0	0	2	4	4	2	3	1	4	3	3	0	2	1	3	3	4	0	2	4	4	3	4	2	3	1	3	0	3	3	0	1	0	0	2	2	3	4	4	3	0	3	0
82	20	2	3	3	4	3	0	0	0	4	0	1	4	3	3	4	4	0	2	4	0	3	1	0	0	3	3	4	4	0	3	3	0	0	3	3	0	0	2	0	4	4	0	3	1	2	0	1	0
83	22	2	3	3	3	1	0	0	0	3	0	2	2	1	1	1	4	0	0	3	0	1	0	1	0	3	3	3	4	0	2	1	0	0	0	1	1	1	0	0	0	1	1	3	0	2	2	3	3
84	19	2	3	2	3	2	1	0	3	1	0	2	4	3	2	1	1	0	3	4	0	1	4	0	0	3	2	2	4	1	4	3	0	1	2	1	3	0	0	1	2	2	2	4	0	2	0	3	0
85	26	2	4	1	4	1	0	1	1	2	0	1	2	1	0	1	4	0	1	1	1	1	2	2	0	4	1	0	1	1	1	2	0	2	0	2	0	1	0	0	2	1	0	0	0	0	2	0	1
86	24	2	2	1	4	2	4	2	2	4	2	4	4	4	3	4	3	3	3	3	1	3	3	3	2	4	4	3	3	2	2	3	2	0	2	3	4	4	4	3	4	4	4	3	4	4	4	4	4
87	31	2	3	2	4	1	0	0	0	2	0	2	4	3	0	3	4	0	1	4	0	0	2	0	0	4	1	2	4	0	4	1	0	2	3	3	0	0	0	0	1	2	0	2	1	0	0	1	0
88	30	2	3	1	4	0	0	0	0	2	0	1	4	1	0	2	0	0	1	2	0	1	1	0	0	2	1	0	3	0	1	0	0	0	3	2	0	0	0	0	2	0	0	0	1	0	0	0	0
89	24	2	3	2	2	1	1	0	0	2	1	1	3	1	0	2	2	1	1	3	1	1	3	0	0	2	0	0	3	0	0	1	0	1	1	1	1	1	0	0	1	1	0	3	3	0	3	1	2
90	23	1	2	2	2	0	0	0	0	0	0	1	3	1	0	1	3	0	0	4	0	0	1	0	1	1	1	1	2	0	2	1	0	0	2	2	0	0	0	0	3	2	1	0	0	0	0	0	0
91	25	2	3	2	2	1	0	1	0	1	1	1	1	1	1	2	2	0	0	1	1	2	1	1	1	1	1	1	1	1	1	1	0	0	0	0	0	1	0	0	0	0	0	0	0	0	0	0	1
92	20	2	3	3	3	4	0	0	0	4	1	1	2	3	3	1	3	0	2	2	4	2	1	1	0	3	3	1	0	2	3	4	4	0	2	1	1	4	0	3	4	4	4	3	1	3	2	3	2
93	53	2	2	2	2	0	0	0	0	2	0	0	3	0	0	1	1	0	1	3	1	0	0	0	0	2	0	0	4	2	3	2	0	0	0	1	0	0	0	0	1	1	0	4	1	2	1	2	2
94	25	2	1	1	1	0	0	0	0	0	0	0	0	0	0	0	0	0	0	4	0	0	1	0	0	0	0	0	2	0	0	1	0	1	0	0	0	0	0	0	0	0	0	0	0	0	0	1	0
95	25	2	3	1	3	1	0	2	0	2	2	3	3	1	1	2	2	0	1	2	2	2	2	2	0	3	2	2	2	1	2	2	2	2	2	2	1	1	1	1	2	2	1	1	1	1	1	1	2
96	25	2	2	3	4	3	0	0	2	4	0	1	4	4	2	4	1	0	3	0	3	4	2	0	0	3	2	2	3	1	2	2	0	0	1	1	0	1	0	0	2	2	3	2	0	0	2	0	0
97	25	2	2	2	1	1	0	0	0	0	0	0	1	2	2	2	2	0	0	1	0	0	0	0	0	0	0	0	0	0	1	1	0	0	1	1	1	0	0	0	0	0	0	1	0	0	0	0	0
98	25	2	2	1	2	0	0	0	0	1	0	0	3	1	0	0	0	0	0	0	2	0	1	0	0	0	0	0	2	1	2	1	0	0	1	0	0	0	0	0	0	0	0	0	0	0	1	0	1
99	21	1	4	4	4	4	2	0	3	3	0	0	4	4	4	3	4	1	1	4	4	3	3	0	0	3	3	3	4	0	4	3	4	0	4	3	3	0	0	3	3	3	4	4	1	3	3	4	3
100	23	2	0	2	2	0	1	0	0	1	0	3	4	0	0	2	3	3	1	1	0	2	4	2	2	3	3	4	0	0	0	1	0	1	0	2	0	0	0	0	3	1	0	0	2	0	0	0	0
101	28	2	4	3	4	2	1	0	1	2	1	3	4	2	1	3	3	1	2	1	2	1	3	0	0	4	1	0	2	1	3	2	1	2	3	3	3	2	3	0	3	2	2	2	3	1	4	2	4
102	25	2	0	3	2	3	3	3	4	3	2	3	3	4	4	4	3	2	2	3	2	3	2	3	3	3	3	2	4	3	3	2	1	0	3	3	3	4	2	3	3	3	2	4	4	2	3	2	3
103	25	2	4	4	4	4	4	3	4	4	4	4	4	4	4	4	4	4	4	4	4	4	4	4	4	4	4	2	4	0	4	4	4	0	4	4	4	4	4	4	4	4	4	4	4	4	4	4	4
104	19	2	3	3	3	2	1	0	0	1	0	0	2	1	1	1	2	1	1	3	0	0	0	0	0	1	1	1	1	0	0	1	0	0	0	0	0	0	0	0	0	0	0	0	0	0	1	0	1
105	21	2	4	3	4	4	3	3	2	3	2	3	3	3	3	3	4	2	2	4	3	3	3	2	3	4	4	3	3	1	2	4	1	0	3	3	3	4	1	2	3	3	2	3	3	3	2	3	3
106	26	2	3	1	2	2	1	3	1	1	0	2	2	0	3	1	1	1	0	1	1	1	0	1	1	1	0	0	0	0	1	1	1	1	1	1	1	1	0	0	1	1	1	0	0	1	1	1	1
107	26	2	3	3	3	4	1	1	2	4	2	3	4	4	4	4	3	1	4	4	3	3	4	2	0	4	3	3	4	4	4	4	3	3	4	4	4	1	0	2	3	4	3	4	3	4	3	3	4
108	25	2	3	3	3	4	0	0	0	2	0	1	4	4	4	1	1	0	2	4	1	0	4	0	0	4	4	1	4	0	4	4	0	1	3	2	4	1	0	0	2	1	0	4	0	4	4	2	1
109	25	2	4	4	4	2	2	3	1	4	4	4	4	3	2	3	4	0	2	3	2	3	2	3	4	4	3	4	4	4	1	3	1	1	2	3	1	3	4	1	3	2	1	3	3	1	3	1	3
110	29	2	2	1	3	3	1	0	0	3	0	1	2	1	1	3	3	1	1	4	2	1	1	1	0	3	2	1	3	1	1	2	0	0	3	3	1	3	1	0	2	1	1	1	1	1	1	0	2
111	24	2	4	2	2	3	1	3	0	0	0	1	3	2	1	2	3	0	1	4	1	1	3	1	0	2	1	1	4	1	2	2	1	0	2	1	2	2	0	0	2	2	1	3	2	1	2	1	0
112	24	2	4	2	4	4	1	0	0	2	0	2	4	4	4	2	3	1	2	3	1	2	3	0	1	2	3	3	4	3	4	4	2	0	2	3	3	4	0	1	3	3	2	3	3	4	2	3	2
113	21	2	3	3	3	3	0	0	0	1	0	0	1	1	2	2	2	0	2	3	1	2	1	0	0	0	0	1	3	0	2	3	0	0	2	2	2	0	0	0	1	1	1	1	1	1	2	1	0
114	23	2	4	4	4	3	1	1	1	4	3	2	2	3	2	4	4	1	3	2	2	3	3	1	0	3	3	3	3	1	1	3	2	3	3	3	1	1	0	1	3	3	2	4	4	2	4	3	4
115	25	2	3	2	4	3	1	1	1	2	2	2	3	2	2	2	3	2	3	2	2	1	2	1	1	2	2	3	3	1	1	2	0	1	3	3	3	1	0	2	2	2	1	3	2	2	3	3	4
116	18	2	2	4	4	3	1	0	3	2	3	4	4	3	2	1	3	0	0	4	0	4	3	0	0	4	3	4	4	0	2	1	2	0	0	3	1	1	1	2	4	1	2	1	3	2	2	4	3
117	21	2	4	4	4	3	2	2	3	4	3	4	3	3	2	4	4	2	2	2	3	3	4	2	2	4	4	3	4	2	2	2	2	1	3	3	3	2	1	1	2	2	4	3	4	3	4	3	4
118	30	2	3	1	1	0	0	1	0	0	0	0	0	0	0	2	0	0	0	1	0	0	1	1	0	0	0	0	1	0	0	0	0	0	0	0	0	2	0	0	0	0	0	0	0	0	0	1	0
119	25	2	0	4	3	2	0	1	0	0	2	4	2	3	2	1	2	0	2	4	0	4	4	0	3	4	4	2	4	4	0	3	2	0	1	1	2	1	0	0	2	2	2	3	1	2	2	4	2
120	24	2	4	4	0	4	0	3	0	0	1	2	4	4	4	2	3	0	2	4	2	2	4	0	0	3	4	2	4	2	4	4	1	3	4	4	4	2	0	0	1	2	2	4	2	3	1	4	2
121	21	2	4	4	4	4	2	0	3	1	3	4	4	4	4	3	4	0	3	4	2	4	4	3	2	4	4	3	4	2	3	4	3	4	3	3	1	3	0	2	4	4	0	0	3	3	4	0	4
122	24	1	3	2	3	2	1	0	0	0	0	1	1	0	0	1	1	0	0	0	0	0	0	0	0	0	0	0	3	0	0	1	0	0	2	1	0	2	3	1	2	0	0	0	2	0	0	0	0
123	19	2	4	4	3	4	1	4	1	0	4	4	4	4	4	2	0	0	3	4	4	4	4	4	4	0	4	1	4	3	4	4	2	0	3	2	1	4	0	1	3	2	2	3	3	4	1	1	1
124	23	2	3	2	2	1	1	0	1	2	0	2	3	2	1	2	2	0	0	3	2	1	1	0	0	2	2	2	2	0	2	2	0	0	2	2	1	0	1	1	2	2	3	2	2	2	1	2	2
125	21	2	3	4	4	4	1	2	0	3	0	3	4	4	4	4	4	0	3	4	4	1	4	3	0	4	3	3	0	2	3	4	0	0	3	4	2	2	0	1	4	4	1	3	4	4	2	4	2
126	20	2	3	2	3	1	0	0	0	1	0	1	3	3	0	3	1	0	1	3	2	0	1	0	0	2	3	3	3	3	3	2	2	0	3	2	1	0	2	2	2	1	1	2	0	1	2	0	1
127	24	2	4	4	4	3	0	2	1	3	1	2	4	3	1	4	4	0	2	4	3	0	1	0	0	2	3	0	2	0	0	0	0	0	2	1	0	0	2	0	0	0	1	0	0	0	0	0	1
128	26	2	3	2	1	1	2	1	1	1	1	2	2	2	2	2	2	1	2	3	3	3	3	3	2	3	3	1	3	1	3	3	2	1	3	3	3	2	1	1	4	4	4	3	3	3	3	3	4
129	20	2	4	4	4	4	1	1	4	4	2	3	4	4	4	4	4	1	4	3	3	2	3	2	1	4	4	2	2	2	3	3	3	1	3	4	1	4	2	3	3	4	3	3	3	2	3	3	3
130	30	2	4	1	4	3	0	2	0	2	1	2	3	3	2	3	4	0	1	4	3	2	3	3	1	3	2	2	4	2	2	2	2	0	2	3	1	4	1	1	4	3	1	1	2	3	3	3	4
131	20	2	3	2	1	2	0	1	1	3	1	2	4	2	1	2	4	1	2	4	4	0	3	0	0	3	3	0	2	1	2	3	2	0	3	4	3	0	2	2	4	4	4	4	4	4	4	4	4
132	33	2	3	1	3	0	0	0	0	1	0	1	3	1	0	1	1	0	1	1	0	0	2	0	0	2	0	0	3	0	1	2	0	0	1	0	1	0	2	0	0	1	0	1	2	0	1	1	1
133	25	2	4	2	3	2	0	0	1	1	1	1	3	1	1	3	2	0	1	3	1	2	0	0	0	1	1	1	4	0	2	1	1	0	3	2	1	1	0	1	1	1	0	1	0	1	1	2	0
134	24	2	4	4	1	3	2	3	2	1	0	1	4	4	4	2	4	1	3	3	3	1	2	0	0	2	3	3	4	3	3	2	2	0	2	1	1	1	0	0	3	3	3	3	2	2	0	3	4
135	26	2	3	2	3	3	1	2	2	3	2	3	4	3	2	3	4	1	2	3	1	0	3	0	0	2	3	0	2	0	0	1	0	0	3	3	1	0	0	0	1	1	1	2	2	1	3	2	4
136	23	2	3	1	2	1	0	2	1	0	0	0	2	1	0	2	3	0	1	4	0	0	3	1	1	1	0	0	3	1	1	1	0	2	1	0	1	0	0	0	1	1	0	1	0	0	1	1	2
137	24	2	3	3	0	1	0	0	0	0	0	1	2	0	0	2	0	0	0	3	0	1	1	0	0	1	1	1	2	0	0	0	0	0	0	0	0	1	1	0	0	1	1	0	1	0	0	1	0
138	22	2	2	2	4	2	1	0	0	1	0	3	4	2	1	2	1	0	2	3	1	1	3	0	2	1	1	1	2	0	2	1	1	0	3	1	2	1	1	0	1	1	2	1	1	1	1	1	1
139	31	2	3	3	4	3	0	1	3	3	2	2	4	3	3	3	2	1	3	2	3	4	2	2	2	3	3	2	3	2	3	4	3	2	4	3	3	2	0	3	4	4	3	4	1	3	3	4	4
140	30	2	2	0	1	0	0	1	0	0	0	1	1	0	0	0	2	0	0	2	0	1	0	1	1	1	0	1	0	0	0	0	0	0	0	1	0	1	0	0	1	0	0	0	0	0	0	0	0
141	30	1	2	1	4	2	0	0	1	3	0	1	3	1	1	1	4	0	3	3	0	1	3	1	1	2	1	0	2	0	0	2	0	0	1	1	0	0	0	0	0	1	0	2	0	0	1	0	1
142	24	2	3	2	2	2	0	0	1	2	0	0	4	3	0	1	2	0	2	3	0	2	2	0	0	3	0	0	3	0	0	1	0	0	1	0	1	1	1	0	3	2	1	3	2	1	3	1	3
143	18	2	1	3	4	1	2	3	3	2	3	3	1	2	1	3	3	1	2	2	1	0	2	2	0	2	1	3	2	0	1	2	0	0	2	1	0	0	0	0	0	0	1	0	0	0	3	0	2
144	22	2	3	2	2	1	0	2	0	1	0	3	4	1	1	2	2	0	1	1	0	1	1	1	2	2	1	1	2	2	1	2	0	1	1	3	0	3	1	0	3	1	0	1	2	1	3	1	2
145	61	2	4	2	4	0	1	3	0	3	0	2	2	0	0	2	2	0	0	3	0	2	1	3	3	3	1	2	2	3	2	0	0	0	2	3	0	3	3	1	3	2	0	2	2	0	2	2	2
146	25	2	3	3	3	2	1	2	3	3	0	1	3	3	2	2	2	0	2	3	2	2	1	2	2	4	3	1	3	0	2	3	3	0	2	3	1	1	0	2	2	1	2	1	0	1	1	1	1
147	27	2	3	3	4	3	2	2	1	2	4	2	4	3	3	4	3	3	3	3	2	0	2	3	1	3	2	3	4	1	2	2	3	1	1	2	2	1	0	1	3	2	2	2	1	3	3	2	3
148	29	2	1	0	2	1	0	0	0	0	0	1	2	1	1	1	1	1	0	0	0	0	1	0	0	1	0	0	1	0	0	1	0	1	0	1	0	0	0	0	0	0	0	1	0	0	0	0	0
149	25	2	3	3	4	3	0	2	2	4	2	2	3	4	4	4	4	2	4	4	4	3	4	4	4	4	4	4	4	4	4	4	4	4	4	4	4	4	4	4	4	4	4	4	2	4	4	4	4
150	25	2	3	3	4	2	2	0	0	1	0	0	4	2	2	3	4	1	0	3	0	0	3	0	0	3	4	2	4	0	2	1	0	0	1	4	0	0	3	0	4	4	0	2	1	0	3	1	1
151	53	2	0	0	0	0	0	0	0	0	0	0	0	0	0	0	0	0	0	0	0	0	0	0	0	0	0	0	0	0	0	0	0	0	0	0	0	0	0	0	0	0	0	0	0	0	0	0	0
152	55	2	1	4	4	3	3	3	3	2	2	3	3	1	1	3	3	3	2	2	1	2	3	3	3	4	3	2	3	3	2	2	1	3	3	2	1	4	4	2	1	1	1	1	3	2	1	1	1
153	24	1	3	2	2	2	1	3	2	1	2	1	2	1	1	1	2	1	1	2	1	0	1	1	1	0	0	1	1	3	1	1	0	0	0	1	0	0	1	3	1	1	0	1	1	0	1	2	1
154	23	2	2	1	3	0	0	1	0	1	0	0	0	0	0	1	1	0	0	3	0	0	1	1	1	1	1	1	3	1	1	2	0	0	1	0	1	0	0	0	0	0	0	1	0	0	0	0	0
155	23	1	3	4	4	1	3	4	3	2	4	3	3	1	1	2	2	3	4	4	2	4	2	3	1	2	0	2	2	3	2	3	2	1	3	2	1	3	4	0	1	2	4	3	3	2	2	3	1
156	23	2	3	0	3	0	0	0	2	0	0	1	1	0	1	0	0	0	0	0	0	0	0	0	0	0	0	1	2	0	0	0	0	0	0	0	0	0	0	0	0	0	0	0	0	0	0	0	0
157	51	2	1	1	1	0	0	0	0	0	0	0	0	0	0	0	1	0	0	1	0	0	0	0	0	1	0	0	1	0	0	0	0	0	0	0	0	0	0	0	0	0	0	1	0	0	0	0	0
158	29	2	2	3	2	1	0	2	0	2	3	3	3	2	2	2	2	0	0	4	0	0	4	2	0	0	3	0	4	0	1	0	3	0	1	3	0	0	0	2	3	2	1	3	4	2	0	1	0
159	22	2	2	1	1	0	0	0	0	0	0	0	2	0	0	1	0	0	0	0	0	1	0	0	0	0	0	0	0	0	0	0	0	0	0	0	0	0	0	0	0	1	0	0	0	0	0	0	1
160	50	2	0	0	1	0	0	0	0	0	0	0	0	0	0	0	0	0	0	1	0	0	0	0	0	0	0	0	0	0	0	0	0	0	0	0	0	0	0	0	0	0	0	0	0	0	0	0	0
161	28	5	2	2	3	2	0	0	2	2	3	2	2	2	1	3	2	0	0	2	0	0	0	0	0	2	2	0	3	0	1	1	0	0	0	2	0	2	0	0	3	2	1	2	0	1	2	1	0
162	66	1	2	1	3	1	0	0	0	0	0	1	1	1	1	1	0	0	0	2	0	0	1	0	0	0	0	0	1	0	0	0	0	0	0	1	0	1	0	0	0	1	0	0	0	1	0	1	0
163	23	2	3	0	3	3	0	1	1	2	2	1	4	1	0	1	1	0	1	2	1	3	1	0	0	1	3	1	2	0	1	2	1	3	3	2	2	0	1	0	1	2	1	0	1	0	2	2	2
164	65	2	2	0	2	1	0	1	0	1	0	1	1	1	1	2	2	0	0	1	1	0	1	1	1	1	0	0	1	0	1	0	0	0	1	1	0	1	1	0	1	1	0	0	0	0	0	1	0
165	23	2	1	0	2	0	0	0	2	3	0	1	3	1	0	2	1	2	0	0	1	0	2	0	0	0	0	0	0	0	0	0	0	0	0	1	0	0	0	0	0	2	1	0	0	0	3	0	2
166	24	2	0	0	1	0	0	0	0	0	0	0	0	0	0	0	0	0	0	0	0	0	0	0	0	0	0	0	0	0	0	0	0	0	0	0	0	0	0	0	0	0	0	0	0	0	0	0	0
167	56	2	0	0	1	0	0	0	0	0	0	1	1	0	0	0	0	0	0	1	0	0	0	0	0	0	1	0	1	0	1	0	0	0	0	0	0	1	0	0	0	0	0	0	0	0	0	0	0
168	63	2	2	2	2	1	1	1	0	0	0	0	3	1	1	1	1	0	1	3	0	0	1	1	1	1	0	1	4	1	1	1	0	0	0	0	0	0	0	0	1	1	0	4	1	0	1	1	1
169	21	2	4	4	2	1	0	0	0	0	0	0	4	1	0	3	4	0	0	3	0	0	1	0	0	2	0	2	2	0	0	0	0	0	3	0	1	1	0	0	2	0	1	1	0	0	0	1	4
170	24	1	4	3	4	2	0	0	2	2	1	1	1	3	2	3	4	0	2	2	3	1	2	0	0	3	4	2	2	2	4	4	3	2	3	4	4	4	1	4	4	3	3	4	4	4	2	3	0
171	24	2	4	0	0	4	2	0	3	0	0	2	4	4	4	0	2	2	4	3	2	1	4	0	0	0	4	0	0	0	4	3	0	0	4	0	3	4	0	0	0	4	4	4	2	4	0	4	0
172	20	2	4	3	4	4	2	0	4	4	0	2	4	4	3	4	2	1	3	4	2	2	4	0	0	4	3	4	4	2	2	4	2	3	1	4	2	2	2	1	4	3	2	3	0	3	4	3	4
173	29	2	0	0	1	3	2	0	2	1	0	0	4	4	4	2	1	0	2	4	4	2	1	2	1	1	3	2	4	2	3	4	3	0	3	4	4	2	0	3	4	4	4	4	2	4	2	4	0
174	32	2	3	3	3	0	0	0	0	0	0	1	3	3	0	3	2	0	0	0	0	1	1	0	0	2	2	2	1	0	1	1	0	0	1	1	1	0	0	0	1	1	0	1	0	0	1	1	1
175	26	1	4	2	4	4	1	0	3	3	2	1	1	4	4	4	2	0	3	1	0	0	1	0	0	2	4	2	2	2	2	2	2	2	3	1	1	2	0	3	3	4	3	4	2	4	3	3	3
176	24	2	1	2	4	3	0	2	0	0	0	4	4	4	3	4	3	1	0	3	0	2	3	0	0	4	3	2	3	1	2	0	3	0	3	4	0	0	0	0	3	4	2	3	0	0	1	3	2
177	30	2	3	0	3	0	0	0	1	0	0	2	2	2	0	2	3	0	1	2	0	0	0	0	0	1	0	0	3	0	0	1	0	2	2	2	1	0	0	0	0	1	1	1	1	0	0	0	2
178	30	2	2	1	2	1	0	0	0	1	0	0	1	0	0	1	1	0	0	0	1	0	1	0	0	0	0	0	0	0	0	0	0	0	0	0	0	0	0	0	0	0	0	0	1	0	0	1	0
179	29	2	1	0	2	3	0	0	1	0	0	0	3	4	3	3	1	0	2	3	2	0	1	0	0	1	1	0	1	0	2	2	0	0	2	0	0	0	0	0	2	1	2	1	0	1	0	2	0
180	32	2	3	2	2	0	0	3	0	0	0	4	4	2	0	2	2	0	0	4	3	0	4	0	0	3	4	0	3	0	3	4	1	0	2	3	4	4	3	1	1	2	3	3	4	0	0	3	3
181	33	2	2	3	3	1	2	2	2	2	0	1	2	1	1	1	0	0	0	3	1	0	1	1	0	0	0	0	2	0	0	0	0	1	2	0	0	0	0	0	0	1	0	1	1	0	2	1	2
182	24	2	2	3	4	2	2	0	1	0	0	0	3	3	2	3	4	2	0	4	1	2	0	0	0	4	1	0	3	0	0	4	3	0	3	3	3	1	0	1	4	4	1	2	0	0	0	1	0
183	23	2	4	4	4	4	0	0	0	3	0	2	4	4	1	4	4	0	2	2	2	1	1	0	0	4	2	1	3	0	2	1	2	1	3	4	1	0	0	0	3	3	3	3	3	1	1	2	4
184	25	2	4	4	4	3	0	3	3	2	2	0	2	3	3	3	0	0	3	4	2	0	2	2	0	1	3	4	4	4	4	4	1	0	3	3	2	0	0	1	3	2	1	3	2	3	1	2	0
185	59	2	4	4	4	1	1	1	2	0	2	1	1	0	1	2	2	0	3	4	1	0	1	0	0	1	3	0	3	1	3	3	0	0	1	1	0	1	0	1	0	1	1	1	2	2	0	3	0
186	74	2	2	2	2	2	1	0	1	1	1	1	1	1	1	1	1	1	1	3	1	0	1	0	0	1	2	0	3	0	1	1	1	0	2	1	1	1	0	0	0	1	1	1	1	1	0	1	0
187	46	2	1	0	1	1	0	0	0	0	0	0	0	0	0	0	0	0	0	0	0	0	0	0	0	0	0	0	0	0	0	0	0	0	0	0	0	0	0	0	0	0	0	0	0	0	0	0	0
188	66	2	3	1	1	0	1	1	0	1	0	1	3	1	0	1	2	0	0	2	0	0	1	0	0	1	0	0	1	0	0	1	0	0	1	1	1	1	1	0	0	0	0	1	1	0	1	0	1
189	21	2	3	1	3	1	0	2	0	0	1	1	1	1	1	0	3	0	0	2	0	0	1	0	0	1	2	1	3	1	1	1	0	0	2	1	0	1	0	0	1	1	0	1	0	1	0	1	0
190	39	1	3	2	3	0	0	0	1	0	1	0	2	1	0	3	3	0	0	2	2	0	0	1	0	2	0	0	1	0	1	1	1	0	1	2	1	0	0	1	1	1	0	0	0	0	1	0	0
191	30	2	4	4	2	4	0	0	2	1	0	4	4	4	4	4	4	2	2	1	1	0	4	0	0	4	4	0	4	0	4	4	0	0	4	4	3	2	2	2	2	4	4	4	4	4	4	4	2
192	21	1	0	1	3	1	0	0	0	0	1	1	0	1	1	0	0	0	0	0	1	0	0	0	0	0	1	1	2	0	0	1	0	0	0	0	0	0	1	0	0	0	0	1	1	1	0	1	2
193	46	2	3	2	3	1	0	0	0	1	0	1	1	1	0	2	1	0	0	1	0	0	1	0	0	1	1	1	1	0	1	0	1	0	1	1	0	1	0	0	1	1	0	1	1	0	1	1	1
194	58	2	4	1	2	2	0	0	0	1	0	0	1	1	0	1	4	0	1	2	1	0	0	0	0	1	1	0	3	0	2	1	0	0	0	2	1	1	2	0	1	1	1	1	1	0	1	1	2
195	59	2	4	3	3	0	1	2	1	1	0	1	2	0	1	3	3	0	2	2	0	1	0	3	2	1	2	1	2	3	3	1	0	0	2	1	0	3	3	1	1	1	0	1	3	1	3	3	0
196	31	2	1	0	1	0	0	0	0	0	0	0	0	0	0	0	0	0	0	3	0	0	0	0	0	0	0	0	2	0	1	1	0	0	0	0	0	0	0	0	0	0	0	1	0	0	0	1	0
197	30	2	3	3	2	0	0	2	0	0	0	1	0	2	0	4	1	0	0	4	0	0	1	1	0	0	0	1	2	1	0	0	0	0	1	0	0	1	0	0	2	0	0	2	1	0	1	1	0
198	43	2	2	3	3	1	0	3	0	0	0	0	1	1	1	2	0	0	0	4	0	1	0	3	2	1	1	0	1	0	0	0	0	0	0	0	0	1	0	0	0	0	0	1	2	2	0	2	0
199	30	2	3	3	4	4	1	0	4	3	1	4	4	4	4	3	4	4	4	3	4	2	4	0	0	3	4	4	1	0	3	4	2	1	4	4	4	0	0	4	4	3	4	4	4	4	2	2	1
200	46	2	3	3	4	3	2	4	4	3	3	3	3	3	3	4	4	2	1	4	3	4	2	4	4	2	3	2	4	4	1	2	2	0	3	3	2	4	3	3	4	3	3	4	3	4	4	4	2
201	27	3	3	4	4	3	0	0	1	2	0	2	3	1	1	1	1	0	1	3	2	2	1	0	0	2	1	3	3	0	1	2	0	0	2	2	1	0	0	0	1	0	0	1	1	1	3	0	1
202	41	2	3	3	4	4	2	2	2	4	3	1	4	0	0	2	3	0	1	3	3	4	4	1	0	1	3	0	0	0	0	1	0	0	1	1	0	1	1	0	2	1	1	1	2	2	3	3	2
203	23	2	1	2	3	2	1	0	0	2	3	1	2	2	1	0	0	0	4	3	1	0	1	0	0	2	3	1	3	0	2	4	0	0	3	2	2	0	2	0	1	1	2	1	2	4	1	3	1
204	66	2	4	3	4	3	2	3	2	0	0	2	3	2	2	3	3	0	0	1	3	3	2	3	1	2	2	0	2	2	1	3	2	2	1	0	0	3	2	2	2	3	3	3	2	2	0	1	2
205	30	2	3	3	3	3	0	1	2	2	1	3	4	3	3	3	3	1	2	3	2	2	4	1	0	3	3	3	4	3	3	4	0	1	2	2	2	0	1	0	2	1	1	3	2	3	3	3	3
206	35	2	2	2	3	0	0	0	0	0	0	2	3	1	0	1	1	0	0	3	0	3	1	0	0	1	1	3	4	0	2	1	0	0	2	3	2	0	0	0	1	1	0	3	2	1	0	1	0
207	30	2	4	2	4	3	2	0	3	3	2	2	4	4	4	3	2	2	3	3	4	2	3	0	1	4	3	1	4	1	3	4	3	2	4	3	4	2	1	3	3	2	2	3	2	3	3	3	4
208	66	2	1	1	1	0	0	0	0	1	0	0	1	0	0	0	0	0	0	2	1	0	0	0	0	0	1	0	1	0	0	0	0	0	0	0	0	0	0	0	0	0	0	0	0	0	0	0	0
209	35	2	2	2	3	0	0	2	0	1	0	2	3	2	0	2	1	0	1	3	1	1	1	1	1	1	1	1	2	0	1	2	0	0	1	0	0	1	0	0	0	0	0	0	1	0	0	0	0
210	33	2	3	1	2	0	0	1	0	1	0	0	1	0	0	1	1	0	0	1	0	1	1	0	0	1	1	0	1	0	0	0	0	0	0	0	0	0	0	0	0	0	0	0	1	0	0	0	0
211	24	2	2	2	3	2	0	0	0	1	0	1	2	1	1	2	3	0	1	3	3	3	1	0	1	2	1	1	3	1	1	2	1	1	1	3	1	1	0	0	3	1	1	2	1	1	3	2	1
212	52	2	2	0	4	1	0	0	1	2	0	3	3	2	2	1	1	0	0	2	0	0	1	0	0	3	0	0	4	0	3	2	0	0	0	3	1	1	0	0	2	2	0	2	2	1	0	2	0
213	62	2	2	1	2	1	0	2	0	0	1	0	1	1	0	0	2	1	1	2	0	1	1	0	0	0	2	0	2	1	1	2	0	0	2	0	0	1	0	0	0	1	0	1	0	1	0	2	0
214	30	1	4	3	4	4	0	0	2	3	0	4	4	4	4	4	3	0	3	2	4	1	4	2	0	3	4	2	2	0	3	4	4	2	4	4	4	4	0	3	4	4	4	4	1	4	3	3	3
215	23	2	3	4	4	1	2	0	3	3	2	3	2	1	0	4	4	3	0	2	1	4	0	0	0	4	2	4	4	1	2	0	0	0	2	4	1	0	0	0	4	2	1	3	4	0	4	2	4
216	26	2	3	0	2	0	0	0	0	0	0	0	1	0	0	0	0	0	0	3	0	0	0	0	0	1	1	0	1	0	0	0	0	0	0	0	0	1	3	0	0	0	0	1	1	0	0	0	0
217	34	2	4	4	4	4	3	2	2	3	3	4	4	4	4	3	3	2	2	4	1	4	4	0	0	4	4	2	4	1	4	3	2	2	3	4	2	1	1	1	4	3	1	3	3	3	3	3	2
218	62	2	3	1	1	1	1	0	0	0	1	3	3	1	0	1	2	1	1	2	1	0	1	0	0	0	1	1	2	0	1	1	0	0	1	2	0	2	2	1	2	2	1	3	3	1	0	1	0
219	23	2	4	4	1	4	4	4	4	4	4	4	4	4	4	4	4	4	4	4	4	4	4	4	4	4	4	4	4	4	4	4	4	4	4	4	4	4	3	3	3	4	4	3	2	3	2	3	3
220	64	1	2	3	4	0	0	1	0	0	0	0	0	1	0	1	0	0	0	0	0	0	0	1	1	2	0	0	0	0	0	0	0	0	0	3	0	3	0	0	1	0	0	0	0	0	0	0	0
221	25	2	2	0	3	0	3	0	0	0	0	1	3	2	0	0	2	3	0	4	0	0	3	0	0	0	1	0	3	0	0	0	0	0	0	0	0	1	2	0	0	0	0	1	1	0	0	0	0
222	63	2	4	3	4	3	0	0	2	3	0	1	4	4	0	3	3	0	0	3	2	2	2	0	0	4	4	2	1	0	3	2	2	0	2	3	0	0	0	0	3	3	4	3	0	0	0	1	0
223	37	1	3	3	3	3	0	0	0	2	0	1	3	2	3	2	2	0	2	3	1	0	2	0	0	2	4	1	2	0	2	3	1	1	2	2	2	0	0	0	2	1	1	2	2	3	2	2	2
224	32	2	4	4	3	4	0	1	3	1	0	3	4	4	4	3	0	0	2	2	3	3	2	2	2	4	4	0	3	4	4	4	1	0	3	3	3	3	0	3	4	3	3	4	0	3	2	3	2
225	34	2	3	2	3	2	2	1	1	0	0	2	1	3	2	2	1	1	0	3	1	1	2	0	0	2	1	0	2	0	1	1	1	0	2	1	1	0	1	1	1	1	1	2	1	1	0	1	0
226	31	2	2	2	4	4	4	2	1	4	0	4	4	4	4	4	3	3	4	4	3	4	4	2	2	4	4	4	4	4	4	4	2	4	4	4	4	4	1	1	4	4	3	4	4	4	4	4	4
227	23	2	3	0	3	0	0	1	0	0	0	1	2	0	0	1	1	0	0	3	0	1	0	2	0	2	0	0	2	0	0	1	0	0	1	2	0	0	1	0	1	1	0	2	0	1	1	1	0
228	32	2	1	4	4	4	0	4	1	4	0	4	4	4	4	4	4	0	4	4	0	4	4	3	0	4	4	4	4	4	4	4	0	0	0	4	0	0	0	0	0	0	0	4	4	0	4	4	4
229	24	1	2	1	2	1	0	0	0	0	0	1	1	1	0	1	1	0	0	1	0	0	0	1	1	1	0	1	1	1	0	1	0	0	0	0	0	1	0	0	1	1	0	0	0	0	0	1	1
230	66	1	3	2	3	4	2	2	2	0	0	3	4	4	4	2	1	3	3	4	3	2	4	0	2	0	4	0	4	0	4	4	0	0	4	2	4	2	0	0	2	2	2	4	4	4	0	4	0
231	44	2	4	1	4	2	0	0	2	2	0	1	4	1	3	2	3	0	0	1	1	1	1	0	0	3	1	1	1	0	1	1	0	0	1	3	0	4	0	2	2	1	2	2	2	1	2	1	2
232	42	1	2	1	3	1	0	0	0	1	0	0	2	1	1	1	1	0	1	1	1	0	1	0	0	3	2	0	1	0	1	1	0	1	2	2	2	2	2	0	1	1	1	2	1	1	1	2	0
233	59	2	3	3	4	3	2	2	2	3	0	2	4	1	3	4	3	2	1	3	2	1	2	0	1	3	2	1	1	0	1	4	3	0	1	3	1	2	3	1	2	2	1	0	0	1	1	0	0
234	24	2	1	1	0	0	1	2	0	0	0	2	1	0	0	0	0	1	0	1	0	0	1	1	0	1	1	0	1	0	0	0	1	0	1	2	1	2	0	0	0	0	0	1	1	0	0	0	0
235	56	2	3	2	4	4	3	3	4	4	0	4	3	4	4	3	4	2	2	3	4	2	3	1	0	2	4	2	4	0	4	3	3	0	4	3	3	3	2	4	4	4	3	4	3	3	2	4	3
236	64	2	3	2	1	1	0	0	0	0	0	1	1	1	0	1	1	1	0	2	0	0	1	0	0	0	2	0	1	0	1	0	0	0	0	0	0	0	0	0	0	0	0	0	0	0	0	1	0
237	39	2	0	0	0	0	0	0	0	0	0	0	0	0	0	0	0	0	0	0	0	0	0	0	0	0	0	0	0	0	0	0	0	0	0	0	0	0	0	0	0	0	0	0	0	0	0	0	0
238	23	2	2	3	3	0	0	0	0	2	0	0	0	1	0	2	3	0	0	0	0	0	0	0	0	1	0	0	1	0	0	1	2	2	1	3	0	0	0	0	2	2	0	0	1	0	0	0	0
239	32	2	3	3	3	2	0	0	1	0	0	0	1	1	1	1	1	0	0	0	3	1	1	0	0	1	1	0	1	0	1	1	1	0	1	1	0	2	0	1	1	0	1	1	1	1	0	1	0
240	25	1	1	1	2	1	0	0	1	0	0	0	0	0	0	0	0	0	0	1	0	0	0	1	0	0	0	0	0	0	0	0	1	0	0	0	0	0	0	0	0	0	0	0	0	0	0	0	0
241	56	2	0	2	3	1	0	0	0	2	0	1	2	3	1	3	2	0	0	2	1	2	2	0	0	3	2	0	2	0	3	1	0	1	1	1	1	0	0	0	1	0	1	2	1	1	0	3	0
242	23	2	3	2	4	4	0	0	4	3	0	2	4	4	3	4	3	0	1	1	4	4	4	0	0	4	4	2	4	0	3	3	4	3	4	4	4	0	2	4	4	4	4	4	3	4	4	4	4
243	33	1	3	2	2	1	0	0	0	0	0	0	1	2	1	1	3	0	0	1	1	0	1	0	0	0	2	0	2	0	1	2	0	2	1	1	0	0	0	0	1	1	0	1	0	0	0	1	0
244	29	2	2	0	0	0	0	0	0	0	0	0	0	0	0	0	0	0	0	1	0	0	0	0	0	0	0	0	0	0	0	0	0	0	0	0	0	0	0	0	0	0	0	0	0	0	0	0	0
245	60	2	0	1	3	4	0	0	2	0	0	0	4	3	4	2	0	0	0	0	2	0	1	0	0	0	3	0	3	0	4	4	1	0	2	4	0	3	0	3	4	4	2	4	0	4	2	3	0
246	29	2	3	1	2	1	0	0	0	0	0	0	2	1	0	2	3	0	0	1	0	1	1	1	0	1	0	0	2	0	1	1	0	0	1	0	0	1	0	0	0	1	0	1	0	0	0	0	0
247	23	2	3	2	3	2	0	0	0	2	1	2	1	2	1	3	1	1	0	1	0	0	0	0	0	1	1	1	2	1	1	1	0	0	2	2	1	0	2	0	0	0	0	1	1	1	2	1	0
248	25	2	2	1	2	0	0	0	0	0	0	0	0	0	0	2	1	0	0	0	0	0	0	0	0	0	0	0	1	0	0	0	0	0	1	0	0	0	0	0	0	0	0	0	0	0	1	0	1
249	33	2	3	2	3	1	0	0	0	0	0	0	3	1	0	2	2	0	0	2	0	0	0	0	0	0	0	0	1	0	0	0	0	0	0	0	0	0	0	0	0	0	0	0	0	0	0	0	0
250	24	2	4	4	4	2	4	2	0	4	4	4	4	4	0	4	4	0	2	4	4	4	4	2	4	4	4	4	4	0	4	4	0	2	2	4	2	4	4	4	4	4	2	2	2	2	4	4	4
251	57	1	3	3	2	1	2	3	1	1	0	1	1	0	0	1	1	1	0	2	0	0	1	0	0	1	1	0	2	1	1	0	0	0	0	0	0	3	2	0	2	1	0	1	1	1	0	1	0
252	63	2	2	0	1	1	0	0	0	0	0	0	0	0	0	0	0	0	0	1	0	0	0	0	0	0	0	0	0	0	0	0	0	0	0	0	0	0	0	0	0	0	0	0	0	0	0	0	0
253	30	2	3	2	4	4	1	0	1	4	0	4	4	4	2	3	4	1	2	4	1	1	4	0	0	4	2	0	4	0	3	3	1	1	3	4	3	0	0	2	3	4	1	4	3	4	2	3	3
254	64	2	4	3	4	0	0	0	0	4	0	0	0	0	0	2	4	0	2	3	0	3	0	3	2	4	0	0	2	0	2	0	0	0	2	0	0	2	0	0	1	0	0	0	2	0	3	0	3
255	53	5	3	1	3	1	0	0	0	0	0	0	2	1	0	1	1	0	0	1	0	0	0	0	0	0	0	0	1	0	0	1	0	0	0	0	0	2	0	0	0	0	0	1	1	0	0	0	1
256	31	1	2	2	2	2	0	0	0	0	0	0	0	0	0	0	0	0	0	2	0	0	0	0	0	0	0	0	3	0	0	0	0	0	0	0	0	0	0	0	0	0	0	0	0	0	0	0	0
257	62	2	0	0	1	0	0	0	0	1	0	0	0	0	0	0	0	0	0	3	0	0	1	0	0	0	0	0	1	0	0	0	0	0	0	0	0	0	0	0	0	0	0	0	0	0	0	0	0
258	24	5	3	2	3	1	0	1	2	3	2	2	3	1	0	0	3	0	2	1	2	1	0	1	0	3	0	0	1	1	0	1	0	0	1	1	1	1	0	0	0	0	0	0	1	0	1	1	3
259	41	1	2	3	3	3	0	0	1	1	2	2	2	2	2	3	1	0	2	2	2	2	1	0	0	3	1	1	1	1	1	1	2	1	1	1	1	2	0	2	2	1	1	2	1	0	2	1	1
260	56	2	2	3	1	1	0	0	3	2	0	0	1	3	2	3	3	2	2	1	3	0	1	0	0	2	2	0	4	0	2	2	2	0	1	0	1	0	0	3	1	2	3	2	0	1	0	1	0
261	23	2	2	2	4	1	0	0	3	2	0	0	3	2	1	1	1	0	0	2	1	3	2	0	0	2	2	0	0	0	2	2	1	0	1	2	1	1	1	1	1	1	3	2	0	1	1	1	3
262	65	2	4	2	4	2	0	0	0	1	0	1	3	2	2	2	4	0	2	3	1	0	1	0	0	0	4	2	4	0	3	4	1	0	0	1	1	0	0	1	2	3	1	2	1	3	0	4	2
263	38	2	2	1	2	4	0	0	1	0	0	1	4	3	4	3	2	0	0	3	4	2	2	2	1	0	1	1	4	0	0	4	0	0	2	0	1	0	0	0	1	0	2	1	3	3	1	2	1
264	22	2	2	0	2	0	0	0	0	0	0	0	0	0	0	0	0	0	0	0	0	0	0	0	0	0	0	0	0	0	0	0	0	0	0	0	0	0	0	0	0	0	0	1	0	0	0	0	0
265	30	2	0	3	3	1	0	0	0	0	0	0	1	2	1	2	2	0	0	1	0	0	0	1	0	2	0	0	1	0	1	1	0	1	1	1	0	1	0	0	0	0	0	0	0	0	1	1	0
266	65	2	1	0	3	0	0	0	0	0	0	1	1	1	0	0	1	0	0	1	0	0	0	0	0	0	0	0	0	0	1	0	0	0	0	1	0	1	0	0	0	0	0	0	0	0	0	0	0
267	54	2	1	2	1	0	1	1	0	1	0	0	1	2	0	1	0	0	1	3	2	3	1	0	0	3	4	1	2	1	1	1	0	1	2	1	0	1	0	1	1	1	1	3	1	0	2	1	1
268	47	2	1	0	0	1	0	1	0	0	0	0	0	1	0	1	0	0	0	4	2	1	1	0	0	0	2	1	2	0	1	1	1	0	0	0	0	1	0	0	0	0	1	2	0	2	2	2	1
269	25	2	3	1	0	1	0	0	0	0	0	1	1	2	1	1	0	0	0	3	1	0	1	0	0	0	1	1	1	0	0	0	0	0	1	1	0	0	0	0	0	0	0	1	1	0	0	1	0
270	28	1	4	2	1	3	0	1	2	1	0	1	4	2	3	1	2	0	2	1	3	0	3	0	0	3	4	2	4	0	4	3	1	0	3	2	4	2	0	1	2	2	3	2	1	3	0	2	0
271	25	2	3	3	4	4	1	2	1	3	1	3	4	3	3	2	3	0	1	4	1	3	2	1	1	2	2	0	3	0	3	4	1	0	2	4	1	1	3	1	1	1	1	1	2	3	2	2	0
272	34	2	3	4	4	4	1	0	3	3	1	4	4	4	4	4	4	3	3	1	3	2	4	2	2	4	4	1	3	3	4	4	4	3	4	4	4	1	1	3	4	4	4	4	4	4	2	4	0
273	49	2	2	1	2	0	0	0	0	0	0	0	1	0	0	1	0	0	0	1	0	0	0	0	0	1	0	0	1	0	1	0	0	0	1	1	0	0	0	0	1	1	0	1	0	0	1	1	0
274	25	2	4	4	4	4	0	0	2	3	2	2	4	4	4	4	4	0	4	4	4	4	4	2	2	4	2	4	4	2	4	4	1	3	4	4	1	4	0	0	3	4	2	3	2	3	3	2	4
275	24	2	0	4	4	4	4	2	4	4	3	4	4	4	4	4	2	3	4	4	4	4	4	0	0	3	4	4	4	4	4	4	4	0	2	3	4	4	2	4	4	4	4	4	4	4	4	4	4
276	25	2	4	3	4	2	3	2	1	2	2	2	4	3	2	2	3	2	2	3	2	3	3	3	3	2	2	3	3	3	3	3	2	1	2	3	3	3	2	1	3	2	2	3	2	1	2	2	2
277	27	2	4	3	3	0	0	4	3	0	0	0	2	1	0	0	0	0	0	3	2	1	3	3	2	2	0	0	1	4	0	0	0	0	1	0	0	1	1	2	0	0	0	1	0	0	0	0	0
278	24	2	1	0	1	0	0	0	0	0	0	0	0	0	0	0	0	0	0	0	0	0	0	0	0	0	0	0	0	0	0	0	0	0	0	0	0	0	0	0	0	0	0	0	0	0	0	0	0
279	25	2	1	3	3	1	0	0	1	3	0	3	4	2	2	4	3	0	2	4	4	1	2	0	0	3	2	3	4	0	3	3	2	1	3	3	1	2	3	1	2	3	2	3	3	3	3	2	1
280	21	2	4	4	3	2	0	0	0	3	1	1	4	3	1	3	4	0	1	3	2	1	2	0	0	3	1	3	4	0	2	4	1	0	2	3	2	2	0	0	4	3	0	3	1	2	3	4	4
281	24	2	3	3	4	4	4	0	2	4	0	4	4	4	4	4	4	2	4	1	4	4	1	2	2	4	4	4	4	2	4	4	1	1	4	2	3	1	4	1	4	4	2	4	2	4	4	2	0
282	22	2	4	2	3	1	0	0	0	0	0	1	2	2	2	0	0	0	0	3	0	0	0	2	0	1	1	0	2	0	0	1	1	0	1	0	0	0	0	0	1	1	0	2	1	0	0	0	0
283	23	2	2	4	4	0	2	0	0	4	3	2	3	1	0	1	3	1	1	3	1	3	1	1	0	3	1	3	1	0	0	1	1	1	1	3	0	1	0	0	2	2	0	0	1	0	0	0	0
284	25	2	3	0	2	0	1	0	0	1	0	2	3	1	0	3	1	1	0	1	1	2	1	0	0	2	2	2	2	0	0	1	0	0	1	1	1	0	1	0	1	1	1	1	1	1	0	1	0
285	27	2	3	2	3	4	2	0	3	2	1	3	4	4	4	4	3	1	3	3	2	2	2	1	1	3	4	2	4	1	4	4	3	3	4	4	4	3	2	3	4	4	4	4	2	4	3	4	2
286	27	2	3	4	3	3	2	1	3	3	1	3	4	3	3	2	4	0	3	4	3	3	3	2	2	3	3	2	4	1	0	2	2	3	3	3	3	2	2	2	2	2	3	3	3	3	4	3	4
287	20	2	1	3	3	4	2	1	2	4	2	4	4	4	3	4	4	0	4	4	2	2	4	0	2	4	4	3	4	3	4	4	4	2	4	4	4	1	1	2	4	4	3	4	4	4	2	4	1
288	22	2	4	3	4	4	1	2	2	4	2	4	4	4	3	3	2	1	1	4	3	3	3	2	2	4	4	1	4	1	4	4	0	1	4	3	3	2	1	0	2	3	1	3	3	4	3	4	3
289	22	2	4	3	3	0	1	0	3	3	2	0	2	0	1	0	4	0	1	3	4	3	0	3	1	3	4	3	4	2	3	3	3	1	2	4	4	2	0	3	3	3	3	2	0	1	2	2	1
290	22	2	2	3	4	3	0	1	0	3	0	2	4	4	2	1	0	1	0	2	2	2	2	0	0	2	2	0	1	0	1	1	0	0	0	2	0	0	0	0	2	2	1	1	0	0	0	3	0
291	18	2	3	3	1	2	0	0	0	3	3	0	3	2	2	3	4	0	2	3	1	2	1	0	0	1	2	1	3	1	2	1	1	0	1	1	0	0	0	0	1	1	0	2	0	0	2	1	4
292	24	2	4	3	4	4	3	2	3	4	0	3	4	3	4	3	4	3	3	4	3	3	3	4	3	4	4	4	4	3	4	4	3	2	3	3	2	3	4	2	3	3	2	4	4	4	4	4	3
293	22	2	3	2	4	2	0	0	2	1	0	3	2	2	2	0	3	0	0	4	2	2	2	0	1	3	3	2	4	1	2	2	0	2	2	3	1	3	2	0	2	2	1	3	3	2	2	3	2
294	38	1	3	3	3	3	2	0	0	0	1	3	4	3	2	3	3	0	1	3	0	0	2	0	0	2	3	2	3	1	3	2	1	0	2	2	2	0	0	0	1	1	1	3	3	2	1	3	1
295	25	2	2	3	3	2	0	2	2	3	1	2	3	0	0	0	3	1	1	1	3	0	0	0	3	0	1	1	1	1	1	1	1	1	1	1	0	2	2	1	1	1	1	1	1	1	1	1	0
296	20	2	1	1	2	0	1	2	0	0	0	0	0	0	0	0	1	0	0	2	0	0	0	2	1	1	0	0	1	0	0	0	0	0	1	0	0	1	2	0	0	0	0	1	0	0	0	0	1
297	31	2	4	3	3	2	1	3	1	2	2	3	2	2	2	3	3	0	2	3	1	3	2	2	2	3	2	2	2	2	2	2	2	1	3	2	3	4	3	2	1	2	2	2	2	2	2	2	2
298	21	2	3	2	3	4	1	2	0	1	0	0	2	2	3	1	3	1	1	4	0	1	3	0	0	2	3	0	3	0	2	2	2	1	1	0	4	3	1	1	3	2	1	4	2	4	4	3	4
299	25	2	3	4	4	3	1	1	1	3	3	4	4	4	3	4	4	0	2	4	3	0	4	2	1	3	4	4	3	1	4	4	3	3	3	4	3	2	0	0	3	4	3	3	3	4	4	4	3
300	29	2	1	0	2	0	0	1	0	1	0	0	1	1	0	0	1	0	0	0	0	0	0	0	0	1	1	0	0	0	0	1	0	1	0	0	0	1	0	0	0	0	0	1	0	0	1	0	1
301	22	2	2	2	2	1	0	0	0	1	0	1	2	1	1	2	0	0	1	1	0	1	1	1	2	2	2	1	1	0	1	1	0	1	1	2	0	2	0	0	0	1	0	1	1	0	0	0	0
302	31	1	2	0	3	1	0	0	0	0	0	1	3	2	1	1	0	0	0	0	0	0	0	0	1	0	1	0	1	0	1	0	0	0	1	1	0	1	0	0	1	1	0	0	0	0	1	0	1
303	19	2	3	3	3	2	1	1	1	2	1	1	3	2	1	3	3	1	1	3	3	2	2	1	1	3	3	3	3	1	1	2	2	1	2	2	1	2	2	1	2	2	1	2	1	1	2	2	3
304	30	2	3	1	2	0	1	0	0	0	0	0	2	1	0	1	3	2	1	4	2	0	1	0	0	2	2	0	4	0	2	2	0	0	1	1	1	1	2	1	1	0	0	1	1	1	1	1	3
305	20	2	3	3	3	3	2	1	2	3	1	3	3	3	3	3	3	1	2	3	2	2	2	1	3	3	2	1	1	1	2	2	2	1	2	2	2	2	3	1	1	2	2	1	2	1	1	2	1
306	23	2	2	1	3	4	3	0	0	2	0	3	4	4	3	2	3	2	3	4	0	1	4	0	0	3	4	0	4	0	4	3	0	0	2	3	3	2	0	0	2	2	0	4	4	3	2	3	1
307	25	2	4	2	4	1	0	0	0	1	0	1	3	1	1	2	2	0	1	4	1	2	3	0	0	2	2	1	3	0	1	2	0	0	1	1	1	0	0	0	2	1	1	2	2	0	1	1	1
308	26	2	1	2	4	4	1	1	2	1	0	3	4	4	3	1	2	1	1	4	1	0	1	1	1	2	3	2	4	1	4	3	0	0	3	3	3	1	2	0	3	2	1	4	2	1	1	2	1
309	22	2	4	1	2	0	0	1	0	0	0	0	1	0	0	0	0	0	0	3	0	1	3	1	0	2	1	1	3	1	2	1	0	2	0	2	0	2	1	0	0	0	0	0	3	0	1	1	0
310	25	2	4	3	4	2	0	0	1	3	0	1	2	3	1	4	4	0	1	2	2	1	2	0	0	2	3	1	4	1	3	4	0	1	3	4	2	3	0	1	1	2	1	3	1	3	2	3	2
311	26	2	3	3	2	1	0	0	0	2	2	2	3	2	2	2	2	0	1	3	2	1	0	0	0	3	2	2	3	0	3	2	0	0	0	2	0	1	0	0	0	2	0	2	1	2	1	3	2
312	22	2	0	1	3	1	0	0	1	1	0	0	2	1	0	1	2	0	1	1	1	0	1	0	0	1	2	0	1	0	0	1	0	0	1	1	0	0	0	0	0	0	1	0	1	1	1	1	0
313	21	2	4	0	3	3	0	3	0	0	0	0	3	1	3	0	3	0	0	4	1	1	3	3	3	1	3	0	4	0	4	3	0	3	0	0	0	4	0	0	0	0	0	4	1	4	0	2	0
314	22	2	3	4	4	2	1	4	2	2	1	3	3	2	2	4	2	0	3	4	2	4	4	3	3	3	4	2	4	2	3	4	0	0	2	3	2	3	3	3	3	1	1	3	2	2	0	4	0
315	25	2	2	2	3	0	0	0	0	1	0	0	2	1	0	2	1	0	0	4	0	0	1	0	0	2	3	0	4	0	1	1	0	0	1	1	0	0	0	0	0	0	0	2	0	0	3	1	2
316	25	2	2	3	2	2	0	3	2	2	1	1	3	0	0	2	2	1	0	1	3	2	1	0	0	1	2	1	0	0	1	1	3	3	2	1	1	0	0	1	3	3	2	1	2	2	2	1	2
317	22	2	4	3	4	4	0	0	4	4	0	3	3	4	4	4	4	0	2	3	4	4	4	0	2	3	4	3	4	4	4	3	3	2	3	3	4	4	2	1	4	4	4	4	2	4	3	3	4
318	23	2	3	2	2	3	2	2	2	2	2	2	3	3	3	2	3	0	3	3	2	2	2	2	2	3	2	2	3	2	2	2	3	3	3	3	1	2	3	2	3	2	2	2	2	2	2	2	2
319	26	2	1	0	2	0	0	0	0	2	2	1	2	0	1	3	0	1	0	1	2	2	2	1	0	2	2	0	2	1	1	1	1	3	2	2	0	1	1	0	0	1	0	1	1	0	3	1	3
320	26	2	4	2	4	1	0	0	0	3	0	2	3	2	1	2	1	0	0	4	0	0	1	0	0	4	0	3	4	1	3	2	2	0	3	3	0	0	0	0	2	3	1	3	1	0	2	0	3
321	25	2	4	4	4	4	4	0	2	1	0	4	4	4	4	4	4	2	3	3	4	4	4	0	0	4	4	4	4	0	4	4	3	2	2	3	4	1	1	0	4	4	4	4	4	4	2	4	4
322	23	2	3	3	2	1	0	2	0	3	2	2	4	1	0	2	4	0	3	4	0	2	0	3	3	4	1	3	4	4	1	1	0	0	2	4	0	1	1	1	0	2	0	2	1	0	4	1	4
323	23	2	4	4	4	4	2	2	3	2	0	2	4	4	4	4	2	1	3	1	4	2	4	1	1	3	4	2	4	3	4	4	4	1	4	2	3	1	2	3	4	4	4	4	3	4	2	4	1
324	23	2	3	1	2	0	0	1	0	0	2	1	3	1	0	1	1	0	0	0	0	0	1	1	1	1	2	0	1	1	1	1	0	0	1	1	0	1	0	0	1	1	0	1	1	0	1	0	0
325	21	2	3	2	2	0	2	1	0	0	3	2	3	1	0	1	4	2	0	3	0	2	2	1	0	2	2	0	3	0	0	1	0	0	3	1	0	2	2	0	3	0	0	2	2	0	1	1	2
326	23	2	3	0	2	0	0	1	0	2	2	1	1	0	0	1	4	0	0	3	0	0	2	0	0	2	0	2	4	2	2	0	0	0	2	4	1	0	0	0	1	2	0	4	2	0	0	0	1
327	24	2	4	1	3	0	0	1	2	2	0	2	1	0	0	3	3	0	0	4	3	2	0	1	0	3	0	0	4	0	0	0	2	0	1	2	0	2	2	0	1	1	2	3	2	0	3	1	2
328	21	2	4	4	4	4	0	0	4	4	0	4	4	4	4	4	2	0	2	2	4	2	4	0	0	4	4	4	0	0	4	4	4	0	4	4	4	0	3	0	4	4	4	4	2	4	0	3	4
329	30	1	4	2	2	1	0	2	0	0	0	0	2	2	1	3	4	0	0	3	0	2	1	1	0	4	2	2	2	1	0	0	0	0	2	0	0	3	0	0	0	0	0	0	0	0	0	2	0
330	28	2	4	4	2	4	3	3	2	2	2	3	3	2	3	4	4	1	3	4	1	0	1	3	3	2	1	1	3	1	3	2	0	0	1	2	1	3	3	2	2	3	3	2	3	3	2	2	3
331	19	2	0	3	2	3	2	0	2	1	0	4	4	4	3	3	1	0	3	2	3	4	2	0	0	2	2	0	4	0	2	4	1	0	2	4	3	3	3	3	3	3	3	3	2	2	2	1	0
332	25	2	3	1	4	1	0	1	3	4	3	4	4	0	0	2	1	0	3	0	0	3	3	3	3	3	3	3	3	1	1	1	0	0	4	4	4	0	0	1	4	3	1	1	3	1	3	2	0
333	23	1	1	2	2	1	0	0	0	0	0	1	3	1	0	2	0	0	0	1	0	0	1	0	0	2	2	1	2	1	1	1	2	0	1	1	0	1	0	0	1	1	0	1	1	0	1	1	1
334	21	2	1	1	3	1	1	2	0	1	0	2	4	3	1	1	0	1	1	3	0	0	3	2	2	2	3	1	4	1	2	2	0	0	3	1	3	2	3	0	1	1	0	3	3	1	3	3	3
335	26	2	3	1	2	0	0	1	0	1	0	1	2	1	0	2	1	0	3	3	1	1	2	0	0	1	1	1	2	1	2	3	0	0	1	1	1	1	0	0	1	1	0	2	1	0	2	1	2
336	21	2	4	2	3	2	4	0	0	2	1	3	3	1	0	2	3	0	1	2	1	3	3	0	1	3	2	0	3	0	0	0	2	1	2	3	0	3	0	0	3	2	0	1	3	2	2	1	2
337	27	2	3	3	4	1	0	0	2	2	0	1	3	1	1	2	3	0	2	3	2	0	1	1	0	3	1	2	3	1	1	1	0	2	1	3	0	0	0	1	2	2	1	3	1	1	2	2	2
338	24	2	3	2	3	0	0	0	0	0	0	1	3	1	0	2	3	0	0	1	0	0	0	0	0	1	2	0	3	0	0	0	0	0	1	1	0	0	0	1	4	1	0	0	1	0	1	3	1
339	21	2	3	2	0	1	0	0	0	0	0	0	3	4	2	2	2	0	1	3	1	0	1	0	0	1	2	0	3	0	1	4	0	0	2	2	3	2	0	0	1	0	1	2	1	4	0	1	0
340	28	2	4	3	4	4	2	2	4	4	2	2	4	4	4	4	4	2	4	4	4	4	4	2	2	4	4	4	4	2	4	4	3	4	4	4	4	1	0	3	4	4	4	4	2	4	4	4	4
341	29	2	4	1	4	3	0	2	2	4	0	3	3	3	3	3	4	0	2	4	4	0	3	0	0	4	4	2	4	0	4	1	3	0	4	3	2	3	0	1	2	2	2	3	1	3	4	3	4
342	26	2	4	0	2	0	0	0	0	1	0	0	0	0	0	0	0	0	0	0	1	0	0	0	0	1	0	0	3	0	0	1	0	0	0	1	0	0	0	1	0	0	0	1	1	0	3	1	3
343	30	2	3	3	0	1	0	0	0	0	0	0	0	0	0	0	3	0	0	3	1	0	3	0	0	0	1	0	0	0	0	2	0	0	2	2	0	2	0	0	2	1	0	3	0	3	2	0	2
344	28	2	3	2	2	1	0	0	0	0	1	1	1	0	0	1	1	0	0	3	0	2	0	1	0	1	0	1	3	1	2	1	0	1	1	1	0	0	0	0	0	2	0	0	1	0	0	0	0
345	24	2	4	1	4	3	1	1	2	4	0	1	4	4	4	1	3	0	2	4	2	3	3	2	3	4	4	1	4	0	2	4	2	0	4	3	2	3	2	3	2	3	2	4	2	3	1	3	0
346	22	2	4	4	4	3	2	0	3	3	4	3	4	3	3	3	4	0	3	4	3	2	3	2	2	3	3	3	3	1	2	3	2	1	3	3	3	0	0	1	2	3	2	0	2	3	3	3	3
347	28	2	3	1	1	0	1	0	0	0	0	2	3	1	0	0	1	2	0	3	0	2	3	0	0	1	1	0	0	0	0	1	0	0	0	0	0	1	0	0	1	2	0	0	2	0	1	1	2
348	26	2	4	4	4	3	0	2	2	4	1	1	4	2	2	4	4	0	4	4	4	3	2	2	0	4	4	4	4	2	2	4	1	0	2	4	2	2	0	3	4	4	2	4	4	4	4	4	4
349	27	2	3	0	2	0	2	2	0	0	0	1	2	0	0	0	2	1	0	0	0	2	1	2	1	0	0	0	2	0	0	1	0	1	0	0	0	1	3	0	0	0	0	1	1	0	0	0	1
350	24	2	4	3	4	2	0	2	1	3	0	1	2	1	1	1	3	0	1	2	0	4	1	0	3	1	2	3	4	3	1	1	1	0	1	3	1	2	0	3	2	1	0	1	0	0	1	1	2
351	24	2	2	2	2	0	3	1	1	3	0	3	3	1	0	2	2	2	0	2	2	4	1	2	1	4	3	2	2	2	1	0	1	0	1	2	1	0	0	0	0	3	2	2	2	0	3	0	3
352	32	2	4	4	4	3	1	1	0	4	1	3	3	3	2	4	3	0	1	1	2	2	3	2	0	3	4	3	4	2	4	4	3	2	4	2	2	4	2	1	2	3	3	3	3	3	4	3	3
353	20	2	3	2	2	1	0	0	0	1	0	1	3	1	1	2	2	0	0	1	1	0	3	0	0	2	1	1	2	0	1	0	1	0	0	1	0	1	0	0	1	1	1	1	1	0	2	1	1
354	18	2	4	1	4	0	0	0	0	2	0	0	3	0	0	0	4	0	0	0	0	0	0	0	0	4	2	1	0	0	0	0	0	0	0	3	0	0	0	0	3	4	0	0	0	0	3	0	2
355	20	2	3	2	4	1	0	0	0	2	0	2	3	1	1	3	3	0	0	4	0	1	2	0	0	3	1	1	4	1	2	1	0	0	2	2	1	1	0	0	1	1	0	3	0	0	0	2	0
356	20	2	3	0	2	0	0	0	0	0	0	0	0	0	1	2	2	0	1	3	1	2	1	0	0	2	3	0	4	0	0	2	0	0	1	1	1	0	0	0	2	2	0	3	0	2	2	2	2
357	29	2	3	1	4	0	1	0	2	4	1	2	3	1	0	3	1	1	2	4	1	1	2	1	0	4	2	4	3	1	1	1	3	2	1	4	1	1	2	1	4	2	1	2	3	0	3	1	3
358	22	2	2	2	3	2	0	1	0	1	0	2	3	2	1	1	2	0	1	3	1	1	0	0	0	1	2	1	2	0	1	1	1	2	0	1	1	2	0	1	3	3	2	2	0	1	1	1	3
359	30	2	3	2	4	3	0	0	1	1	0	1	3	2	1	2	2	0	1	1	1	2	3	2	1	2	2	1	1	0	1	1	1	0	3	3	2	2	0	0	2	2	1	2	3	2	2	2	1
360	23	2	4	3	3	2	1	0	1	2	0	3	4	2	2	1	3	1	2	3	2	1	4	0	0	3	3	1	4	0	3	2	1	0	3	3	3	1	0	0	2	3	1	3	3	2	3	2	2
361	26	2	2	2	2	0	1	0	0	0	0	0	3	0	0	1	0	0	1	0	0	0	1	0	0	0	0	0	1	0	0	1	0	0	1	0	0	0	1	0	0	0	0	0	1	0	0	0	0
362	23	2	0	2	4	3	1	0	3	4	0	1	3	2	3	3	4	0	1	3	1	4	1	0	0	3	2	3	4	0	1	3	3	0	3	4	0	0	1	0	3	3	1	4	3	1	2	3	3
363	33	2	4	2	3	1	0	0	0	0	0	1	2	3	4	2	3	0	1	4	2	0	0	0	0	2	2	2	4	1	2	4	1	0	3	0	1	0	0	0	1	2	0	4	0	4	0	1	1
364	28	2	2	3	2	3	0	1	2	4	2	3	4	4	3	1	3	0	1	1	4	2	1	0	1	1	3	1	4	2	4	4	0	0	4	1	3	2	0	0	1	1	2	4	4	3	3	4	2
365	24	2	4	4	3	3	4	3	0	2	0	1	4	3	3	3	4	0	3	3	3	3	4	2	0	4	4	3	4	2	4	4	2	1	3	3	3	2	1	1	3	3	3	3	3	3	1	3	2
366	31	2	1	1	1	0	0	0	0	0	0	0	0	0	0	0	1	0	0	1	0	0	0	0	0	1	0	0	0	0	0	0	0	0	0	0	0	0	0	0	0	0	0	0	0	0	0	0	0
367	34	2	4	3	4	2	2	2	2	2	0	3	3	2	2	2	4	3	2	3	3	2	3	2	1	3	3	2	4	2	2	3	2	1	2	3	2	3	4	2	3	2	2	4	4	2	3	3	3
368	23	2	1	4	4	4	3	0	1	4	1	3	4	4	4	3	0	4	4	4	4	0	4	0	0	4	4	4	4	4	4	4	4	0	4	4	4	0	0	4	4	4	4	4	3	4	4	4	0
369	23	2	3	4	1	3	2	0	3	0	0	1	2	4	3	2	0	1	3	2	3	2	3	0	0	1	4	2	2	0	2	2	2	0	4	1	2	3	0	3	1	3	4	2	2	2	1	3	0
370	21	2	4	3	4	3	4	4	2	2	0	3	4	4	3	4	0	2	3	2	1	4	4	4	4	4	4	3	2	3	2	3	1	0	3	3	4	4	4	2	3	2	1	3	4	2	4	2	4
371	22	5	3	4	4	3	2	0	1	1	2	3	4	2	2	4	4	4	3	4	3	2	4	1	2	3	3	3	2	0	2	4	0	3	4	4	4	3	2	2	3	4	3	2	3	3	3	2	4
372	25	2	2	0	2	0	0	1	0	0	0	1	1	0	0	0	1	0	0	3	1	1	1	0	1	1	0	0	1	0	0	1	0	0	0	1	0	1	1	0	1	1	0	0	0	0	0	0	1
373	22	2	3	3	3	2	2	1	1	3	1	2	3	3	2	3	4	1	1	3	2	3	2	2	1	3	2	2	2	1	2	2	2	2	3	3	2	2	0	1	3	3	2	3	1	2	3	3	2
374	70	1	2	0	2	0	1	0	0	0	0	0	0	0	0	0	1	0	0	1	0	0	0	0	0	1	0	0	1	0	0	0	0	0	0	0	0	0	0	0	0	0	0	0	0	0	0	0	0
375	25	2	2	2	1	0	0	0	0	0	0	3	3	0	0	0	0	0	0	0	0	0	0	0	0	0	0	3	2	2	2	3	2	0	1	1	1	2	0	0	2	2	1	2	0	1	3	3	1
376	20	2	3	1	3	2	0	0	0	1	0	0	1	1	0	1	1	0	0	1	0	1	1	0	0	0	0	0	2	0	0	1	0	0	1	1	1	1	0	0	0	1	1	1	1	0	1	0	1
377	27	2	3	1	4	4	0	0	3	2	0	4	4	4	4	4	4	0	2	0	3	2	3	0	0	3	2	0	4	3	4	3	2	0	4	4	2	1	0	1	3	3	2	3	0	3	0	3	1
378	27	2	3	4	4	4	3	3	2	3	0	3	4	4	4	3	3	3	2	4	2	1	4	2	2	3	4	0	4	1	3	4	4	2	4	4	4	2	1	1	1	2	3	2	3	4	3	4	3
379	22	2	1	1	4	0	0	1	0	1	0	1	3	0	0	1	0	0	0	1	0	0	0	1	0	1	0	0	2	1	1	1	0	0	1	1	0	1	0	0	0	0	0	1	0	0	2	0	2
380	20	2	3	4	4	4	0	0	4	4	4	0	2	2	2	2	4	0	4	2	4	0	0	0	0	4	3	4	3	0	4	4	3	0	4	2	3	0	4	4	4	4	4	4	3	3	4	2	2
381	21	2	2	2	2	3	0	0	0	0	0	1	3	2	2	0	2	0	2	2	0	0	2	0	0	1	2	1	2	0	2	2	0	0	1	1	0	0	0	0	0	1	0	0	0	0	0	0	0
382	22	2	3	2	3	1	0	1	0	0	0	2	3	2	1	1	1	0	0	4	0	0	0	0	0	1	2	0	3	0	3	3	0	0	1	0	0	0	0	0	0	0	0	2	2	2	2	0	2
383	22	2	3	3	4	2	0	0	1	0	0	1	3	2	2	2	2	0	1	4	3	0	3	0	0	2	4	0	4	0	3	3	2	0	3	3	3	1	0	1	3	3	1	3	1	2	1	3	1
384	24	1	2	1	2	0	0	0	0	2	1	3	1	0	0	1	3	0	0	3	0	0	1	0	0	2	0	0	3	2	0	0	0	0	0	3	1	2	0	0	0	0	1	4	0	0	0	0	1
385	23	2	3	2	4	1	0	0	0	3	0	2	3	2	2	3	4	0	0	0	0	0	1	0	0	3	1	0	1	0	1	2	1	0	2	3	1	0	0	0	3	2	0	2	2	1	1	1	0
386	23	1	3	3	4	4	2	2	4	4	0	4	4	4	4	4	4	1	3	3	4	4	4	2	2	4	4	3	3	3	3	3	4	3	4	4	2	2	2	4	4	4	4	4	4	4	4	4	4
387	27	2	3	3	2	4	0	0	1	0	0	2	2	2	2	1	2	0	1	3	0	1	0	0	0	1	1	0	2	0	3	3	0	1	2	1	1	0	0	0	1	1	1	0	0	3	3	2	2
388	18	2	3	2	4	2	1	0	1	2	0	1	2	2	1	2	3	0	1	1	0	0	0	1	0	3	2	1	2	0	2	3	0	0	2	3	1	0	0	0	2	1	0	1	0	2	4	2	1
389	27	2	2	2	4	2	0	0	1	4	1	0	3	3	3	2	2	0	2	4	0	2	1	0	0	2	1	0	4	0	2	4	0	0	2	1	2	2	1	0	1	1	0	3	1	2	3	1	3
390	24	2	3	3	3	0	0	0	0	4	1	3	4	0	0	2	4	1	1	3	2	2	3	2	0	4	3	3	3	0	2	2	3	0	3	2	0	0	0	1	3	3	2	0	3	0	1	0	1
391	26	2	1	0	2	0	0	0	0	0	0	1	1	0	0	0	0	0	0	2	0	0	1	0	0	1	1	0	1	0	0	1	0	0	1	0	0	0	0	0	0	0	0	1	0	0	0	0	0
392	24	1	3	2	1	2	0	0	2	0	0	0	2	1	1	1	3	0	3	2	0	1	2	0	0	1	2	2	3	1	2	3	0	0	1	1	0	0	0	0	1	1	0	2	1	1	2	1	2
393	24	1	3	4	3	2	0	2	1	2	0	0	3	2	2	1	1	0	2	3	0	0	0	0	0	2	2	0	2	0	2	1	0	0	3	3	0	1	2	0	2	1	0	1	1	3	2	1	1
394	23	2	2	2	4	4	2	1	1	2	0	1	1	4	4	2	3	2	2	3	1	2	3	1	0	2	3	0	4	1	3	4	1	2	4	4	4	2	3	1	2	2	3	3	3	4	4	4	4
395	45	2	3	3	4	3	1	2	3	3	2	2	3	3	3	2	3	0	3	3	3	3	3	3	3	3	3	3	4	3	3	4	2	2	4	3	3	3	1	2	2	2	3	4	3	3	4	3	4
396	22	2	2	1	1	0	0	0	0	1	1	1	2	0	0	1	0	0	0	1	0	1	1	1	1	1	0	3	0	0	0	0	1	0	1	3	0	0	0	1	4	0	0	0	0	0	1	0	3
397	25	1	3	2	3	1	1	3	1	3	0	3	4	2	0	1	3	1	1	0	1	2	4	3	1	4	2	1	4	2	1	1	0	0	2	4	2	1	2	1	2	3	1	3	2	1	1	3	2
398	24	2	3	3	4	2	3	1	0	1	3	3	3	3	1	4	3	1	0	2	1	3	2	0	0	2	2	2	4	0	1	2	0	0	2	4	1	2	0	0	4	3	0	2	2	1	1	1	1
399	23	2	3	3	3	0	2	3	0	0	4	2	4	3	1	4	4	0	2	2	3	2	2	0	0	0	1	0	3	0	2	0	0	0	2	2	2	2	0	0	2	2	1	2	0	0	0	2	0
400	37	1	1	0	2	1	2	2	0	0	0	0	2	1	1	2	0	1	0	0	1	1	1	1	2	0	2	0	1	0	0	0	0	0	1	1	1	2	3	0	3	2	0	0	1	0	0	0	0
401	20	4	3	3	3	4	2	1	1	1	1	4	4	3	3	1	2	1	2	1	2	4	4	3	0	4	4	2	4	0	2	3	3	3	4	4	2	4	0	1	3	3	1	3	3	4	4	2	4
402	34	1	4	4	4	4	1	4	4	4	4	4	4	4	4	4	4	4	4	4	4	4	4	4	4	4	4	4	4	4	4	4	4	4	4	4	4	4	4	4	4	4	4	4	4	4	4	4	4
403	37	2	3	2	4	3	4	4	3	3	1	4	4	3	3	3	3	2	2	2	3	4	3	4	4	4	4	4	3	3	2	2	3	1	3	4	3	4	2	4	4	4	4	4	4	4	4	3	2
404	24	1	3	3	3	4	0	0	1	3	0	3	4	3	2	3	2	0	3	2	2	1	3	0	0	4	3	3	2	2	2	3	2	1	2	4	1	1	0	1	2	3	1	1	3	2	1	2	2
405	23	5	3	3	1	2	0	3	1	0	0	1	2	1	1	2	2	0	1	2	2	3	1	3	2	1	2	2	0	2	0	1	2	1	2	2	1	1	0	0	1	2	1	2	0	2	1	2	1
406	20	2	4	2	4	3	0	0	1	2	0	0	2	3	3	3	4	0	1	1	1	0	0	0	0	4	1	0	4	0	2	1	1	0	3	2	1	0	0	0	2	2	1	1	0	1	2	2	1
407	44	2	4	4	4	3	2	0	1	2	0	3	4	4	2	3	4	1	0	4	1	0	3	3	1	3	4	0	4	2	4	4	2	2	2	3	3	2	1	1	3	3	2	3	2	3	1	4	1
408	33	2	4	4	4	4	0	0	4	4	0	2	4	4	4	4	4	0	4	3	4	2	3	2	2	4	4	0	3	2	4	4	3	1	2	3	3	1	0	4	4	3	4	4	1	4	4	4	3
409	28	2	4	1	4	3	3	0	0	4	1	3	4	2	1	4	4	0	2	0	0	4	3	3	3	4	2	2	4	2	3	3	0	1	3	2	2	3	4	0	3	2	0	3	2	1	3	4	2
410	22	2	3	4	4	3	0	0	2	3	1	4	4	4	4	3	2	1	3	4	4	4	4	0	0	4	4	1	4	0	4	4	3	0	2	4	3	1	0	0	2	4	3	4	2	3	4	4	4
411	23	2	4	2	2	0	0	0	0	3	0	2	3	0	0	3	4	0	0	4	0	2	0	1	0	4	1	4	3	3	0	0	0	2	0	4	0	1	0	0	3	4	0	0	0	0	4	0	4
412	32	4	3	1	3	3	4	3	2	2	0	4	4	3	3	2	3	3	2	0	1	3	1	4	3	2	3	0	4	4	3	3	2	0	4	4	3	3	2	2	3	3	1	4	4	3	1	4	0
413	31	2	3	3	4	4	4	0	2	3	0	3	4	4	4	4	3	2	2	0	2	4	3	0	0	2	3	0	4	0	4	4	2	0	3	4	2	3	4	2	2	4	2	4	3	4	3	4	3
414	21	2	4	4	3	4	3	4	4	2	2	1	4	4	4	3	2	1	4	4	4	4	3	4	3	2	4	2	2	2	4	4	3	2	4	1	3	4	2	4	2	4	4	4	2	3	2	4	1
415	21	2	3	1	3	2	1	0	0	3	0	1	3	2	1	2	2	2	0	2	0	0	2	0	0	3	3	0	4	0	3	3	0	0	3	3	1	0	0	0	3	1	0	4	0	1	3	2	3
416	25	2	4	2	3	1	1	0	4	0	0	3	4	4	3	2	2	4	4	2	3	4	1	0	0	1	3	2	4	3	4	2	4	0	4	4	2	2	0	3	4	4	3	4	2	4	2	4	3
417	18	2	3	3	3	3	1	0	1	2	0	1	3	3	3	3	3	1	1	3	3	2	1	0	1	3	3	1	3	1	2	3	3	1	2	3	1	1	1	1	3	3	2	3	1	3	3	3	3
418	35	1	4	4	4	4	4	4	4	3	4	4	4	4	4	4	4	4	4	4	4	4	4	4	4	4	4	4	4	4	4	4	4	4	4	4	4	4	4	4	4	4	4	4	4	4	3	4	2
419	22	1	4	4	4	4	4	4	2	0	0	4	4	4	4	4	4	4	4	4	4	4	4	4	4	3	4	4	4	4	4	4	4	3	4	4	4	4	2	4	4	4	4	4	4	4	4	4	4
420	57	2	4	4	3	4	3	1	4	0	4	4	4	4	4	4	4	3	4	4	4	4	4	4	4	4	4	2	4	4	4	4	3	1	4	4	4	3	4	3	4	4	4	4	4	4	1	4	1
421	21	2	4	2	3	3	1	0	1	2	0	3	4	3	1	4	4	1	1	0	1	3	1	0	0	2	2	0	3	0	3	4	1	0	3	2	2	0	0	1	4	4	4	3	1	2	3	3	3
422	24	2	4	2	2	1	0	0	1	3	0	1	4	1	2	3	3	0	0	2	2	1	3	0	0	3	2	2	3	1	3	2	2	0	3	2	2	0	0	0	3	2	2	2	2	0	3	1	0
423	20	2	3	3	3	3	1	1	1	3	2	3	3	3	3	3	3	1	1	2	2	2	2	0	0	3	3	3	3	0	2	2	1	0	0	3	2	1	0	0	0	3	1	1	1	1	3	2	2
424	18	2	2	3	1	0	0	0	0	1	0	0	1	0	0	2	1	0	1	4	0	1	1	0	0	2	2	1	4	1	1	1	0	0	0	1	1	0	0	0	2	2	0	3	2	2	1	1	1
425	28	2	1	0	3	3	0	0	0	2	0	0	1	1	1	0	1	0	0	3	1	0	0	0	0	1	2	0	3	0	1	2	0	0	1	1	0	0	0	0	1	0	0	2	0	2	1	1	0
426	27	2	3	2	2	0	0	0	1	1	0	1	1	1	0	1	0	1	0	3	0	0	1	0	0	1	2	0	2	1	1	1	0	0	0	0	1	0	1	0	0	0	0	1	1	0	0	1	0
427	23	2	1	1	1	1	0	0	1	0	0	0	0	1	0	0	0	0	0	3	0	0	0	0	0	0	0	0	2	0	1	3	0	0	0	0	0	0	0	0	0	0	0	0	0	0	0	0	0
428	33	5	4	4	4	3	0	0	2	3	4	3	4	3	4	2	4	1	3	0	3	0	4	1	3	4	3	0	3	1	4	4	4	1	3	4	4	2	0	3	4	4	3	4	0	3	2	4	4
429	19	2	3	0	4	0	0	0	0	0	0	1	4	1	0	0	4	0	0	0	0	0	0	0	0	1	0	0	0	0	0	0	0	0	0	1	0	0	0	0	1	0	0	0	1	0	0	0	1
430	48	2	3	1	3	3	0	0	1	1	0	3	4	3	2	2	1	1	2	3	2	1	3	0	0	1	1	0	4	0	2	3	3	0	2	3	2	0	0	3	3	2	2	2	3	2	1	1	2
431	22	2	3	4	0	3	2	2	1	2	0	2	3	4	3	2	2	1	1	1	3	2	4	0	0	3	4	2	4	2	2	3	3	0	2	1	4	1	0	0	3	4	2	3	1	1	1	1	0
432	24	2	2	4	4	4	1	0	3	4	0	4	4	4	4	4	2	1	4	3	3	2	4	0	3	4	4	3	4	0	4	4	3	0	4	4	4	2	0	3	3	4	3	4	2	4	4	4	3
433	29	2	3	2	1	0	0	1	0	0	0	0	0	0	0	0	0	0	0	1	0	0	0	2	2	1	1	0	0	0	0	0	0	0	0	0	0	0	0	0	0	0	0	0	0	0	0	0	0
434	32	2	4	3	3	4	0	1	3	1	1	0	4	4	4	3	4	0	3	1	4	3	4	1	1	3	4	0	4	1	4	3	0	0	4	4	0	0	0	3	4	4	4	4	3	3	1	4	0
435	23	2	2	2	3	3	0	0	0	0	0	0	1	1	1	1	1	0	0	2	0	0	0	0	0	0	1	0	2	0	0	1	0	0	0	0	0	0	0	0	0	0	0	0	0	0	0	0	0
436	22	2	3	1	3	1	0	0	0	1	1	0	2	0	0	1	2	0	0	0	0	0	0	0	0	2	1	1	0	0	0	0	0	0	0	1	0	0	0	0	2	2	1	0	0	0	3	0	2
437	37	2	4	3	3	3	2	1	0	2	2	2	2	2	2	3	2	1	1	2	1	1	1	1	1	3	2	1	3	1	2	2	0	1	0	3	0	1	1	0	1	1	0	1	1	0	1	0	1
438	72	1	3	3	3	2	0	0	1	3	2	1	1	2	2	2	2	2	2	3	3	2	2	1	1	3	3	2	3	2	2	3	2	1	1	2	2	1	0	1	1	1	1	1	1	1	3	1	3
439	23	2	3	2	2	1	0	0	1	0	0	1	2	1	1	1	1	0	0	2	0	0	0	0	0	0	2	1	3	0	3	1	0	0	1	2	1	0	0	0	1	1	0	1	1	0	1	1	2
440	21	5	3	3	4	2	0	0	2	2	0	3	4	2	2	4	3	0	1	3	2	3	4	3	2	4	3	4	4	3	2	1	0	0	2	4	2	3	0	2	4	3	3	2	3	2	0	2	0
441	31	2	0	2	4	0	0	1	0	4	4	2	4	0	0	4	4	0	0	4	0	1	0	1	1	4	1	1	0	1	0	0	0	1	2	4	0	1	2	0	1	1	0	0	0	0	4	0	4
442	19	2	3	1	1	0	0	0	0	0	0	0	1	1	0	0	1	0	0	3	1	1	1	0	0	0	1	0	2	0	0	2	0	0	1	0	0	0	0	0	1	0	1	0	0	0	0	0	0
443	31	2	4	1	4	1	0	0	0	2	0	2	4	1	0	3	3	0	2	1	3	2	2	1	1	3	2	1	1	0	1	1	0	2	1	1	0	0	2	0	1	2	1	1	1	1	2	1	2
444	43	2	0	4	4	4	2	0	3	0	2	2	3	4	4	3	2	4	2	3	4	4	4	4	3	2	4	3	3	3	4	4	2	0	3	3	0	2	4	3	4	4	3	4	3	3	2	4	3
445	30	2	3	0	2	1	0	1	0	0	0	0	1	1	0	3	0	0	0	0	1	0	0	0	0	1	1	0	1	0	0	1	0	1	0	1	0	1	1	0	0	0	0	0	0	0	1	0	1
446	18	2	3	2	4	3	0	0	0	3	0	3	3	3	3	2	3	0	0	1	1	2	4	0	0	2	3	0	1	0	1	1	1	0	3	2	2	0	0	2	1	1	1	1	1	1	0	1	1
447	44	2	2	0	1	1	2	0	0	1	0	1	2	1	1	1	2	2	0	4	2	1	1	0	0	2	1	0	4	0	4	2	0	0	3	1	3	1	0	0	1	1	1	3	3	2	1	3	0
448	30	2	3	1	3	0	0	0	0	0	0	0	1	1	0	1	1	0	0	2	0	0	0	0	0	1	0	0	0	0	1	2	0	0	1	0	0	0	0	0	0	0	0	1	0	0	0	0	0
449	18	2	3	0	1	4	1	0	0	0	0	3	3	4	4	0	2	1	0	2	1	0	3	0	0	0	3	0	2	0	3	4	0	0	2	1	1	1	2	0	0	0	2	3	2	4	1	3	1
450	23	2	3	1	3	3	1	0	1	3	0	3	3	3	3	1	3	1	3	3	3	4	3	0	0	3	3	3	3	0	3	3	2	0	3	3	2	1	1	2	3	3	2	3	3	3	3	3	3
451	28	2	3	3	4	3	2	2	3	3	3	2	4	4	4	4	4	2	4	3	4	3	3	2	2	4	3	3	3	3	3	4	3	3	4	4	2	3	3	3	3	3	3	4	2	2	3	3	2
452	22	2	3	1	3	1	2	3	2	2	0	0	0	1	1	1	2	0	0	0	0	0	0	1	0	1	0	0	0	1	0	1	0	0	0	0	0	1	1	0	0	0	0	0	0	0	0	0	0
453	32	2	4	1	2	1	0	0	2	0	0	0	0	2	1	2	0	0	0	0	1	0	0	0	0	0	1	0	0	0	3	1	0	0	0	0	0	0	0	0	1	0	0	2	0	1	0	3	0
454	35	2	4	1	1	3	1	0	1	0	0	1	4	4	4	3	1	1	1	1	1	0	2	3	2	0	4	0	3	1	4	4	2	0	3	1	3	3	1	1	4	4	1	4	2	4	0	4	0
455	19	2	4	3	2	2	1	0	1	1	1	2	1	3	2	3	4	0	1	3	2	1	2	0	0	2	2	3	4	0	3	1	2	2	2	2	2	2	1	3	2	2	0	3	1	1	2	2	0
456	23	2	4	4	4	4	2	2	4	4	2	3	4	4	4	4	4	3	3	3	4	3	4	3	2	4	4	3	4	2	4	4	4	2	4	3	4	4	3	3	4	4	4	4	4	4	2	4	3
457	18	4	3	3	4	2	2	0	2	2	0	2	4	3	3	4	3	1	1	4	4	4	3	1	1	4	4	3	4	0	3	4	2	3	4	4	3	4	0	1	3	2	2	4	1	1	2	3	1
458	58	7	3	2	3	3	1	2	1	2	1	1	3	3	3	1	2	1	1	2	3	2	2	3	1	2	1	2	3	2	2	2	1	1	3	2	1	2	1	1	2	2	1	2	1	2	2	1	2
459	63	1	3	2	4	3	0	1	2	0	0	1	2	3	2	2	1	0	2	4	1	0	3	2	0	2	3	0	4	0	3	4	0	0	4	0	2	0	0	1	0	0	1	2	4	4	0	4	1
460	24	2	4	2	3	2	2	4	4	2	3	2	3	4	2	4	4	2	4	4	3	2	2	4	3	2	1	3	4	4	4	2	3	2	3	4	2	3	3	2	4	3	2	4	2	2	4	4	3
461	29	2	3	3	3	0	0	0	0	0	0	0	1	1	0	2	1	0	1	1	0	1	1	1	0	2	0	0	2	0	1	2	1	0	1	1	0	0	0	1	0	0	0	1	1	0	1	0	2
462	24	2	4	4	4	0	0	0	0	0	0	0	0	0	0	0	0	0	0	0	0	0	0	0	0	0	0	0	3	0	2	0	0	0	0	0	0	0	0	0	0	0	0	0	0	0	0	0	0
463	52	2	3	2	3	2	1	3	3	2	0	3	3	3	3	3	3	2	2	3	3	3	3	1	1	3	3	2	4	2	3	3	3	2	4	3	3	3	1	3	3	3	3	4	2	3	2	4	2
464	41	2	4	3	4	4	2	2	3	2	0	4	4	3	3	3	3	2	3	3	4	1	3	3	1	3	4	1	4	2	3	4	4	0	3	3	3	1	3	3	4	4	4	4	4	4	4	4	4
465	50	2	3	2	3	2	4	2	1	1	0	2	4	4	4	3	4	2	2	2	1	3	2	1	0	2	3	1	3	1	3	4	1	0	3	4	4	1	2	1	2	3	2	3	4	4	1	4	4
466	25	2	3	3	2	0	1	0	0	0	0	1	3	2	0	4	2	3	0	1	0	1	4	3	1	2	1	2	1	0	1	0	0	0	2	2	1	0	2	0	0	1	0	0	1	0	2	0	0
467	20	1	0	1	3	1	0	0	0	0	0	0	1	0	1	0	2	0	0	3	0	0	3	0	0	1	2	0	3	0	2	2	0	1	0	1	0	0	3	0	0	0	0	0	2	1	0	1	0
468	22	2	4	4	4	4	4	4	4	4	4	4	4	4	2	4	4	4	2	2	2	4	4	4	4	4	2	2	0	0	2	4	0	4	4	4	4	4	4	0	2	2	0	0	4	0	4	0	2
469	24	2	4	2	1	4	3	0	0	0	0	4	4	4	4	4	0	0	4	2	1	4	4	0	0	2	4	2	4	0	0	4	2	0	3	3	4	0	4	0	4	4	2	3	4	4	0	1	2
470	27	2	1	0	1	0	0	0	0	1	0	1	1	0	0	1	0	0	0	0	0	0	0	0	0	0	0	0	0	0	0	0	0	0	0	0	0	0	0	0	0	0	0	0	0	0	0	0	0
471	27	2	3	1	2	2	0	0	1	0	0	1	2	2	0	0	1	0	0	1	1	0	1	0	0	1	0	0	3	1	1	0	0	1	2	1	1	0	0	0	0	1	0	1	1	0	0	0	0
472	22	2	3	3	3	3	1	0	3	3	2	3	4	3	3	3	3	0	3	3	2	2	3	0	0	3	3	3	2	0	3	3	3	0	3	3	1	0	0	2	3	3	3	3	3	3	3	3	3
473	28	2	4	4	4	4	0	0	4	4	0	3	4	4	3	4	4	1	4	4	4	3	2	0	0	3	3	4	3	3	3	3	3	0	4	4	2	3	0	2	4	4	4	2	2	3	4	3	3
474	24	2	3	2	2	0	0	0	0	0	0	0	1	0	0	0	2	0	0	0	0	0	0	0	0	1	0	0	0	0	1	0	0	0	0	0	0	1	0	0	1	1	0	0	0	0	1	0	3
475	24	2	4	0	2	0	0	0	0	0	0	0	0	0	0	0	2	0	0	2	0	0	0	0	0	0	0	0	2	0	0	0	0	0	0	0	0	0	0	0	0	0	0	2	0	0	0	0	0
476	44	2	2	1	2	3	0	0	0	0	1	1	1	1	1	2	0	0	0	0	0	0	1	0	0	2	2	0	1	0	1	2	0	0	1	1	0	0	0	0	1	1	1	1	2	1	0	1	0
477	64	2	2	2	1	1	0	0	0	0	0	1	3	1	0	1	3	0	0	3	0	0	0	0	0	0	0	0	3	0	2	1	0	0	0	0	0	1	0	0	0	0	0	2	0	0	0	0	0
478	34	2	3	3	1	2	3	0	1	1	0	1	2	1	0	0	1	1	0	3	1	0	1	0	0	2	0	3	2	0	2	1	1	0	2	2	1	1	1	0	1	1	0	1	1	1	0	1	1
479	22	2	4	3	4	2	2	3	2	4	2	2	4	3	2	4	4	2	3	2	1	3	3	3	2	2	2	3	3	2	2	2	3	2	1	2	1	4	2	2	1	2	1	2	2	1	3	3	4
480	21	2	2	0	4	3	4	0	1	4	0	3	2	1	1	1	2	3	1	3	1	1	1	0	0	4	2	1	3	0	1	0	0	0	3	4	1	1	1	1	3	4	1	1	2	1	1	1	0
481	22	2	4	3	3	2	4	2	3	3	2	3	2	2	2	3	4	3	2	2	2	2	2	3	2	3	3	3	4	2	2	2	2	2	2	2	3	3	4	2	3	4	2	2	2	2	2	2	3
482	26	2	2	0	3	0	0	0	0	0	0	1	1	0	0	1	1	0	0	2	0	0	0	0	0	0	0	0	1	0	0	0	0	0	0	0	0	0	0	0	0	0	0	1	0	0	0	0	0
483	23	2	3	1	2	0	0	0	0	3	0	0	0	0	0	0	1	0	0	4	0	0	0	0	0	0	3	0	0	0	0	0	0	0	0	0	0	0	0	0	0	0	0	0	0	0	0	0	0
484	24	2	2	2	0	0	0	0	0	0	0	0	0	0	0	0	0	0	0	0	0	0	0	0	0	0	0	0	0	0	0	0	0	0	0	0	0	0	0	0	0	0	0	0	0	0	0	0	0
485	29	1	3	2	2	1	0	0	0	0	0	0	1	1	0	1	1	0	0	0	0	0	0	0	0	1	0	0	0	0	1	1	0	0	0	0	0	0	0	0	0	0	0	2	0	0	0	2	0
486	32	1	1	2	3	1	0	1	1	2	1	1	1	1	0	1	0	0	0	2	1	1	1	2	1	3	2	1	2	1	0	1	2	1	1	2	1	0	0	0	0	0	0	1	0	0	0	0	0
487	31	2	4	4	4	4	4	4	4	4	4	4	4	4	4	4	4	4	4	4	4	4	4	4	4	4	4	4	4	4	4	4	4	4	4	4	4	4	4	4	4	4	4	4	4	4	4	4	4
488	83	1	1	0	2	1	2	0	0	0	0	1	1	1	2	0	0	1	0	1	0	0	1	0	0	0	1	0	1	0	1	1	0	0	1	0	1	0	2	0	0	0	0	1	1	1	0	2	0
489	66	1	0	0	0	0	0	0	0	0	0	0	0	0	0	0	0	0	0	0	0	0	0	0	0	0	0	0	0	0	0	0	0	0	0	0	0	0	0	0	0	0	0	0	0	0	0	0	0
490	83	2	3	3	3	2	2	2	2	2	1	1	2	1	1	2	2	2	2	2	2	1	1	1	1	1	1	1	1	1	1	1	0	0	0	0	0	1	1	0	1	1	1	1	0	0	1	1	0
491	38	2	3	4	4	0	0	0	0	2	0	1	3	1	0	4	3	0	0	1	0	2	3	0	0	4	1	2	2	0	2	0	0	1	2	4	0	2	0	0	1	3	0	1	1	0	3	1	4
492	28	2	3	2	2	1	1	0	0	0	0	0	0	3	1	2	1	1	0	0	0	0	0	0	0	2	2	1	2	0	2	2	0	0	1	1	0	0	0	0	0	0	0	2	0	2	0	1	0
493	58	2	2	1	3	0	0	0	0	0	1	0	1	0	0	1	1	0	1	0	0	1	0	1	1	2	0	1	3	0	0	0	0	0	0	1	0	1	0	0	0	1	0	2	0	0	2	0	1
494	77	1	0	0	0	0	0	0	0	0	0	0	0	0	0	0	0	0	0	0	0	0	0	0	0	0	0	0	0	0	0	0	0	0	0	0	0	0	0	0	0	0	0	0	0	0	0	0	0
495	49	1	2	1	1	1	0	0	0	0	0	1	1	1	1	1	0	0	1	0	1	0	1	1	0	1	1	0	1	1	0	1	0	0	1	0	1	0	0	1	0	0	0	1	1	1	1	0	1
496	32	2	4	4	3	4	0	0	2	0	0	1	1	4	3	4	3	0	2	0	2	0	0	0	0	3	3	0	3	0	4	4	1	0	2	2	2	2	0	2	3	3	2	4	2	3	1	4	0
497	41	2	2	1	3	0	0	0	0	2	0	1	2	1	0	2	1	0	0	1	0	1	1	0	0	1	1	0	1	0	1	0	0	0	1	1	0	1	0	0	1	0	0	1	1	0	1	1	1
498	49	2	3	3	4	2	0	0	0	2	0	1	3	2	1	3	2	0	1	1	0	1	1	0	0	3	1	1	1	0	1	1	0	0	2	2	1	2	0	0	0	0	0	1	1	1	3	2	3
499	31	5	3	3	3	3	0	0	2	2	0	0	2	4	2	3	3	0	2	0	2	0	2	0	0	2	2	0	3	0	4	3	0	0	1	2	4	0	0	1	2	1	2	4	0	2	0	2	1
500	29	2	4	0	3	1	0	0	1	0	0	0	1	0	0	0	0	0	0	0	1	0	0	0	0	0	0	0	2	0	0	0	0	1	0	0	0	1	0	0	0	0	2	0	0	0	0	0	0
501	56	2	1	0	2	1	0	0	0	0	0	0	0	1	1	0	1	0	1	1	0	0	1	0	0	0	0	0	1	0	0	0	0	0	0	0	0	0	0	0	0	0	0	0	0	0	0	0	0
502	39	1	3	3	3	2	0	0	2	3	2	0	3	3	3	3	3	0	3	1	3	0	3	0	0	2	3	1	1	1	3	4	3	3	4	3	4	1	0	2	2	2	4	1	0	2	1	2	0
503	60	2	3	2	2	0	0	0	1	0	0	1	1	1	0	1	2	0	0	1	0	0	1	1	0	1	0	1	1	0	0	0	0	0	1	0	0	0	0	0	1	0	0	0	0	0	0	0	0
504	70	2	4	2	3	1	2	1	2	1	0	2	3	1	1	2	2	1	1	3	3	2	1	1	1	1	1	2	2	2	1	1	2	1	2	2	1	2	1	1	1	1	1	1	1	1	1	1	1
505	#NULL!	2	0	0	0	0	0	0	0	0	0	0	0	0	0	0	0	0	0	2	0	0	1	0	0	0	0	0	1	0	0	1	0	0	1	0	0	0	0	0	0	0	0	0	0	0	0	0	0
506	39	1	3	3	4	3	0	0	0	0	0	0	3	3	3	0	1	0	0	0	0	0	2	0	0	2	3	0	1	0	1	3	0	0	1	2	1	0	0	0	1	1	0	1	1	1	0	1	0
507	31	2	3	2	2	2	0	3	1	1	2	2	2	1	1	2	1	0	1	3	1	0	2	1	2	0	3	1	4	1	3	1	1	0	4	0	2	3	0	2	2	0	1	3	1	2	0	2	0
508	36	2	3	2	2	0	0	0	0	0	0	0	0	0	0	1	1	0	0	0	0	0	0	0	0	2	1	0	3	0	1	1	0	1	1	0	0	1	0	0	0	0	0	1	0	0	1	1	0
509	23	2	0	1	4	0	0	0	0	1	0	2	3	1	0	0	3	0	0	0	0	1	1	0	0	1	0	0	0	0	0	0	0	0	1	3	0	0	0	0	1	0	0	1	0	0	1	0	0
510	21	2	1	0	1	0	0	0	0	0	0	0	0	0	0	0	0	0	0	2	0	0	0	0	0	0	0	0	0	0	0	0	0	0	0	0	0	0	0	0	0	0	0	0	0	0	0	0	0
511	44	2	4	3	3	2	1	0	2	2	0	3	3	4	2	4	4	1	2	4	2	1	3	0	0	3	3	0	4	0	3	3	2	2	3	2	3	1	2	1	3	3	3	3	3	3	3	3	1
512	55	1	3	0	3	1	1	0	0	0	0	1	2	1	0	0	1	0	0	3	0	0	2	0	0	0	1	0	3	0	0	1	0	0	1	0	0	1	0	0	2	1	0	0	0	0	0	0	0
513	36	2	4	4	4	3	2	4	3	2	2	2	4	2	0	3	4	1	2	3	4	4	2	3	2	4	4	0	1	2	0	1	1	3	2	2	1	4	1	4	3	3	1	0	1	1	4	0	4
514	32	2	3	1	3	2	0	0	1	1	2	0	3	1	1	2	4	0	1	1	1	0	1	0	0	1	1	0	0	1	1	1	1	0	2	2	1	0	0	1	2	2	1	1	1	1	0	1	1
515	18	2	3	4	4	4	1	2	1	4	0	2	2	2	2	3	3	1	2	2	3	3	0	2	2	4	3	3	1	1	2	4	4	2	1	4	1	0	0	2	4	3	3	2	1	4	4	3	2
516	24	2	2	3	4	0	0	0	0	1	0	0	1	0	0	1	2	0	0	1	0	0	0	0	0	1	0	1	1	0	0	0	0	0	0	1	0	0	0	0	1	1	0	0	0	0	0	0	1
517	35	1	2	3	4	1	3	3	3	4	0	4	4	2	1	2	3	3	2	1	3	4	4	3	4	3	3	1	2	2	3	2	2	1	3	3	4	4	4	2	1	1	1	2	2	1	2	2	2
518	34	2	2	3	4	4	4	4	4	1	3	3	4	4	4	2	3	3	4	4	4	3	3	3	3	1	4	0	4	1	3	4	2	0	3	3	3	4	1	3	3	2	2	3	3	4	2	2	1
519	73	2	3	2	3	2	0	0	2	1	1	3	4	1	2	1	3	2	2	3	2	3	3	3	2	3	3	1	1	1	1	3	1	0	4	3	2	2	0	2	3	4	2	0	4	3	2	2	1
520	34	1	3	1	3	1	0	0	0	1	0	1	1	2	0	1	1	0	1	1	0	1	0	1	0	1	0	0	3	0	0	1	0	0	1	0	0	0	0	0	0	0	0	1	0	0	1	0	0
521	42	1	3	1	2	2	0	0	1	0	0	1	3	1	1	1	1	0	1	0	1	1	1	1	0	0	1	0	1	0	1	1	0	1	2	1	0	0	0	1	1	1	0	1	0	1	0	0	0
522	18	1	4	3	4	3	2	2	2	3	1	3	4	2	2	4	4	1	2	4	1	1	2	1	1	4	3	4	4	2	4	4	2	2	3	4	1	4	4	3	4	4	2	4	2	2	3	3	4
523	24	1	4	3	2	4	2	0	4	3	0	4	4	4	4	4	3	2	4	3	4	4	4	1	2	3	2	1	4	3	4	4	4	2	4	4	4	4	2	4	4	4	4	4	3	4	4	4	4
524	19	3	4	3	4	4	2	1	3	1	0	3	4	3	4	3	4	0	3	0	2	3	3	0	0	0	4	3	3	1	4	4	3	1	3	3	3	4	0	3	2	3	3	4	1	4	0	3	0
525	36	2	3	3	3	3	0	1	0	3	0	1	4	3	2	3	2	0	2	3	0	1	1	1	1	4	3	2	3	1	3	1	0	1	1	2	1	2	1	0	3	3	1	3	1	1	3	2	3
526	37	1	2	1	2	1	0	0	0	0	0	0	2	0	0	0	3	0	0	0	0	0	0	0	0	2	0	0	0	0	0	0	0	0	0	0	0	0	0	0	0	0	0	0	0	0	0	0	0
527	25	2	4	3	4	4	2	2	3	3	2	4	4	4	3	3	4	3	4	4	3	4	3	2	2	4	4	4	4	4	4	4	4	3	4	4	4	3	4	2	3	3	3	4	4	3	4	4	4
528	29	2	4	3	3	2	0	0	1	3	0	2	4	3	3	3	3	0	3	3	3	2	3	0	0	3	3	3	2	0	2	4	0	2	2	3	2	1	0	0	0	0	1	3	2	2	3	3	4
529	30	2	2	2	3	1	1	0	0	2	0	2	2	1	0	2	1	0	0	0	0	0	0	0	0	1	1	0	2	0	2	2	0	0	0	1	1	0	0	0	1	1	0	1	1	1	0	0	0
530	22	4	4	4	3	3	4	3	3	2	3	4	4	4	4	2	4	4	4	2	4	4	3	4	4	2	4	3	4	3	4	4	4	3	4	2	4	4	4	4	3	4	4	4	4	4	3	4	4
531	34	2	3	0	3	0	0	0	0	0	0	0	1	2	0	0	0	0	0	0	2	0	2	0	0	0	2	0	4	0	2	3	0	1	0	0	1	1	3	0	1	0	0	3	2	2	2	2	1
532	26	2	3	2	4	4	0	0	3	2	0	3	3	3	4	3	1	0	3	0	3	3	3	0	0	3	3	1	4	2	3	3	3	0	2	4	4	0	0	2	3	3	3	4	3	3	2	3	1
533	27	2	3	3	4	1	2	2	1	4	0	2	3	1	1	3	2	2	2	2	2	3	2	1	2	4	2	0	4	1	0	2	0	1	4	4	2	2	0	1	3	2	1	2	2	1	3	2	4
534	19	1	2	2	4	4	0	1	1	0	0	1	1	3	3	2	0	0	1	1	0	0	1	0	0	1	2	0	1	0	1	3	0	0	1	1	2	1	0	0	2	1	0	0	1	1	0	2	0
535	19	2	4	3	4	3	2	1	2	2	0	2	3	4	3	2	3	0	3	4	2	2	2	0	0	3	0	2	4	0	2	4	2	0	3	3	2	2	0	2	3	4	2	3	2	3	2	2	2
536	19	1	3	1	4	2	0	0	2	0	1	2	4	4	2	3	2	0	0	0	1	3	1	0	0	2	2	1	4	0	3	2	2	0	3	3	0	0	0	1	2	3	2	4	0	0	0	2	0
537	23	2	3	3	3	3	2	0	4	3	0	1	4	4	4	3	4	0	2	0	3	3	1	0	0	3	3	2	4	0	3	1	3	2	2	2	1	1	1	2	3	3	3	4	0	3	2	3	3
538	41	2	2	2	2	1	1	1	0	2	1	1	1	2	2	1	1	1	1	2	0	0	1	0	1	1	1	0	1	1	0	1	1	1	1	1	0	1	0	0	1	1	0	1	0	1	1	1	1
539	19	2	4	4	3	1	1	2	2	2	3	3	3	2	0	4	1	0	1	2	1	0	0	1	1	3	1	3	3	1	3	2	1	1	0	2	1	0	2	1	3	3	1	3	1	0	3	0	3
540	18	4	4	3	4	3	1	0	4	4	2	3	4	3	2	4	3	2	3	4	4	2	3	0	1	2	3	0	4	0	4	4	3	0	3	3	3	2	1	3	4	4	4	4	2	3	3	4	4
541	43	2	4	4	2	4	1	0	4	1	0	3	4	4	4	4	1	1	4	4	4	2	4	0	0	2	4	2	4	0	4	4	3	2	4	2	4	0	0	4	4	4	4	4	2	4	2	4	1
542	21	1	2	1	1	1	1	1	2	2	2	2	1	1	1	1	1	2	2	2	2	2	2	2	2	2	2	1	1	2	2	1	1	1	1	2	2	1	1	2	2	2	2	2	1	2	2	1	1
543	18	1	3	2	4	2	0	2	2	3	0	2	3	3	1	0	3	2	1	0	2	2	1	1	2	3	2	1	1	3	2	3	3	1	3	3	1	0	0	2	4	3	2	2	1	3	2	3	2
544	22	2	4	4	4	4	4	4	4	4	4	4	4	4	4	4	4	4	4	4	4	4	4	4	4	4	4	4	4	4	4	4	4	0	4	4	4	0	0	4	4	4	4	4	4	4	4	4	4
545	25	2	4	4	4	4	1	3	0	4	0	2	4	4	3	4	4	1	4	4	0	2	3	0	1	4	4	3	4	1	4	4	0	1	3	4	2	0	2	0	2	3	0	2	2	2	4	3	4
546	21	1	2	2	2	2	2	2	2	2	2	2	2	2	2	2	2	2	2	2	2	2	2	2	2	2	2	2	2	2	2	2	1	2	1	2	2	2	2	2	1	1	2	2	2	2	2	2	2
547	22	5	4	4	4	4	3	4	4	4	4	4	4	4	4	4	4	4	4	2	4	4	4	4	4	4	4	4	4	4	4	4	3	3	4	4	4	4	4	4	4	4	4	4	4	4	4	4	4
548	41	1	4	4	4	4	4	4	4	4	4	4	4	4	4	3	4	3	3	3	3	3	4	4	4	4	4	4	4	3	3	3	4	4	4	4	4	4	4	4	4	4	4	4	4	4	4	3	4
549	25	1	2	2	3	3	3	3	4	3	2	3	3	3	4	3	3	3	3	4	4	4	3	4	4	4	4	3	3	3	3	4	3	1	3	3	2	1	1	2	2	2	2	2	2	3	3	2	2
550	23	1	4	1	3	0	0	0	0	0	0	0	3	0	0	1	0	0	0	4	0	0	0	0	0	0	0	0	0	0	0	0	0	0	0	0	0	0	0	0	0	0	0	0	0	0	0	0	0
551	26	1	1	1	2	1	2	1	2	1	2	1	2	1	1	2	1	2	1	2	1	2	3	2	2	1	3	0	3	1	1	3	1	3	1	3	2	1	3	3	2	2	1	2	2	1	1	2	3
552	19	2	1	2	2	2	3	2	2	1	2	2	2	2	2	3	3	3	2	2	1	2	1	2	2	2	1	2	2	2	1	2	2	1	2	2	2	2	1	1	2	1	2	2	2	1	1	1	1
553	21	2	4	3	2	3	0	1	2	3	0	2	4	3	4	4	4	0	2	3	2	4	2	0	0	3	4	4	4	3	4	4	2	3	3	4	3	0	2	0	3	3	3	4	3	4	3	4	4
554	19	2	2	3	4	4	4	0	2	2	2	2	2	0	0	2	2	2	2	2	2	2	2	2	2	2	2	2	2	2	2	2	2	2	2	2	2	2	2	2	2	2	1	3	3	3	1	4	3
555	27	2	3	3	3	4	2	1	1	3	0	4	4	3	3	3	4	0	3	4	1	3	3	1	0	4	3	0	4	0	4	4	2	2	3	4	4	1	1	1	4	4	1	4	3	4	2	4	4
556	27	2	4	3	4	4	2	2	2	3	3	2	4	4	4	4	4	2	4	4	3	2	4	3	1	4	3	2	4	0	3	4	1	0	3	4	4	1	2	0	1	2	3	4	1	4	0	4	2
557	26	2	2	2	3	1	0	1	0	0	0	0	1	0	0	0	1	0	0	2	1	0	1	0	0	1	1	1	3	0	1	0	0	0	1	1	0	0	1	0	0	0	0	1	1	0	0	1	0
558	30	2	3	3	3	0	0	1	0	1	1	2	3	0	0	3	3	0	1	3	1	2	1	1	1	3	3	2	2	0	0	1	0	0	1	3	0	0	0	0	1	1	0	0	0	0	0	0	1
559	22	2	3	1	3	1	3	0	0	0	1	2	3	0	1	2	2	1	1	1	1	2	1	0	0	1	1	1	2	1	1	1	0	0	1	2	1	0	0	1	1	1	1	1	1	1	0	1	0
560	28	2	1	2	2	0	0	0	0	0	0	0	1	1	0	0	0	0	1	2	0	1	0	0	0	1	1	0	2	0	0	1	0	0	0	1	1	0	0	0	0	0	0	0	0	0	0	0	0
561	22	2	4	3	3	1	0	0	0	1	0	0	1	0	0	0	1	0	0	4	0	0	1	0	0	1	1	0	4	0	1	1	0	0	1	0	0	0	0	0	1	0	0	4	1	0	0	1	1
562	20	2	4	4	4	3	1	1	3	3	2	2	4	3	2	2	4	0	1	3	3	2	3	0	0	2	3	3	4	0	2	2	0	0	2	3	1	1	0	1	2	3	3	3	1	1	1	3	2
563	22	2	2	3	1	2	0	0	0	1	0	1	2	2	1	1	3	0	0	2	1	1	2	0	0	0	2	0	3	0	2	2	0	0	3	0	1	1	0	0	0	1	0	1	0	0	0	0	1
564	23	2	2	4	3	0	0	0	0	1	0	0	2	3	0	1	3	0	0	1	0	0	0	2	0	2	2	1	3	1	2	2	0	0	0	2	0	0	0	0	0	2	0	1	0	0	1	1	1
565	33	2	3	2	2	4	0	0	1	3	0	0	3	2	2	1	0	0	1	3	0	0	2	0	0	2	3	4	3	0	2	3	2	0	2	2	2	0	0	0	3	3	1	3	0	3	2	2	1
566	19	2	3	2	3	1	0	0	0	2	1	3	2	0	0	2	1	0	2	3	0	0	1	0	0	3	3	0	4	0	0	1	0	0	1	2	0	0	1	0	1	2	1	2	2	1	2	1	3
567	19	2	3	3	4	4	2	2	1	4	2	4	4	4	4	4	4	0	2	1	3	1	4	1	0	4	4	4	4	3	4	4	3	2	3	4	2	0	1	1	4	4	2	4	0	4	4	4	4
568	24	2	3	2	3	3	1	4	3	4	2	3	4	3	3	3	4	3	4	4	3	4	3	4	3	3	3	3	4	3	3	4	3	2	3	3	3	4	3	3	3	3	3	3	4	4	3	3	4
569	26	2	3	3	3	0	0	1	0	1	0	0	3	2	1	3	4	0	1	2	2	4	2	2	2	3	3	1	3	2	0	0	0	0	2	4	2	1	0	0	1	4	1	1	3	3	2	1	0
570	27	2	4	3	3	3	1	0	2	3	2	2	3	4	3	4	3	1	3	3	3	2	2	0	0	3	3	3	3	0	3	3	3	3	3	3	2	2	0	3	3	3	3	2	1	3	3	3	3
571	20	2	3	3	2	3	3	3	2	3	1	2	3	3	2	2	2	1	2	2	1	2	2	2	2	2	2	2	2	2	2	1	2	2	2	3	0	2	2	2	2	2	3	2	2	1	1	1	1
572	22	2	3	4	3	4	2	0	2	3	0	3	4	3	3	3	4	0	3	3	2	4	2	0	0	4	3	4	4	0	3	3	2	0	2	4	4	0	0	2	4	4	1	3	2	3	3	3	4
573	25	2	2	0	0	0	0	0	0	0	0	0	0	0	0	0	0	0	0	0	0	0	0	0	0	0	0	0	0	0	0	0	0	0	0	0	0	0	0	0	0	0	0	0	0	0	0	0	0
574	22	2	2	2	2	1	1	1	1	2	0	1	2	1	1	3	3	0	0	3	1	0	1	1	0	1	0	0	4	1	1	0	0	0	2	0	2	3	3	0	2	1	1	4	1	0	0	1	1
575	26	2	3	1	1	2	0	0	0	0	0	2	1	1	0	2	0	0	0	0	0	0	2	0	0	2	2	0	4	0	3	1	0	0	1	0	1	0	0	0	1	0	0	3	0	2	0	0	0
576	21	2	2	2	2	1	0	0	0	1	2	2	3	2	2	1	3	0	3	2	2	0	0	0	0	3	2	2	2	0	2	2	0	0	0	2	1	0	0	0	0	0	0	0	2	1	0	1	1
577	23	2	4	4	4	3	0	0	0	3	2	3	4	4	4	3	4	1	3	3	2	0	4	0	0	4	4	1	4	0	3	2	2	1	4	4	3	0	3	0	3	3	2	4	2	2	1	3	2
578	27	2	4	2	3	4	0	0	2	2	0	3	4	3	3	2	3	0	0	1	1	1	2	0	0	3	3	2	3	1	2	3	1	0	3	3	3	0	0	1	2	1	1	3	1	2	0	2	0
579	28	2	3	1	2	1	0	1	0	2	0	0	1	1	0	1	1	0	0	1	1	1	0	0	0	1	0	1	3	0	0	0	0	0	0	1	0	0	0	0	1	0	1	2	1	1	2	1	1
580	25	2	4	4	4	4	2	2	0	3	1	1	4	4	4	4	4	0	4	4	4	1	4	4	3	4	4	4	4	3	4	4	3	0	2	4	2	2	0	2	4	4	4	4	4	4	4	3	1
581	24	2	3	1	4	1	0	0	0	4	0	0	2	1	1	2	4	0	0	4	0	0	0	0	0	4	1	1	2	1	1	0	0	1	1	4	1	2	0	1	4	4	1	3	1	1	4	2	3
582	27	2	2	2	3	0	0	2	1	1	0	0	1	0	0	1	1	0	0	1	0	0	1	1	3	1	0	0	1	0	0	0	0	0	1	0	0	3	1	0	0	0	0	0	0	0	1	0	2
583	26	2	3	2	3	1	0	0	0	0	0	0	1	1	0	1	2	0	0	3	0	0	0	0	0	1	0	0	3	0	0	1	0	1	0	1	0	0	0	0	0	0	0	1	0	0	0	0	0
584	27	2	3	2	4	3	2	1	3	2	0	2	4	4	3	4	4	1	1	2	2	2	2	2	0	2	2	2	3	0	3	2	3	0	3	3	2	2	1	1	2	3	3	3	2	2	2	3	1
585	20	2	2	2	3	3	0	0	0	2	0	2	4	1	1	2	3	0	0	4	2	1	1	0	0	2	2	1	0	0	0	0	0	0	0	2	0	0	0	0	1	1	2	1	0	0	2	0	1
586	21	2	4	4	4	3	0	0	2	4	2	0	2	3	2	4	4	0	1	1	2	1	1	0	0	4	4	4	3	0	1	3	1	0	4	4	2	0	0	1	2	2	3	2	0	1	4	1	4
587	26	2	4	4	4	4	1	2	3	3	1	1	4	4	4	3	4	1	1	1	4	3	2	1	1	4	4	0	3	1	4	4	3	2	4	4	2	1	0	2	4	3	4	3	1	4	4	2	4
588	18	2	1	4	4	0	1	0	0	1	0	1	3	3	0	4	1	0	0	0	0	0	2	0	0	1	0	1	3	0	2	0	0	0	0	0	0	2	0	0	0	0	0	0	1	0	1	1	2
589	23	2	3	1	4	2	0	0	0	2	0	2	1	1	0	1	0	0	0	2	0	0	1	0	0	3	0	0	3	0	0	0	0	0	0	1	0	0	0	0	0	1	0	1	0	0	0	0	0
590	23	2	4	3	4	3	0	1	1	4	1	0	4	4	4	4	4	0	2	1	2	3	2	0	0	2	1	2	1	0	2	4	2	0	2	3	1	1	0	1	1	1	1	1	1	0	2	1	2
591	26	2	1	1	2	2	1	2	2	1	2	1	2	2	2	1	2	1	1	2	1	2	3	1	3	2	2	1	1	2	2	1	2	1	2	1	1	3	1	2	1	2	2	2	1	1	1	1	2
592	29	2	3	3	4	3	1	0	1	3	1	2	4	3	3	4	2	0	2	2	2	1	2	0	0	2	1	2	4	2	4	4	0	0	1	2	0	2	1	0	2	3	2	3	1	2	1	1	1
593	25	2	3	2	3	1	0	0	0	0	1	2	1	0	0	0	4	0	1	2	0	0	2	0	0	1	0	1	2	0	0	1	0	0	0	4	0	1	0	0	0	0	0	1	0	0	1	0	1
594	28	2	3	0	4	4	0	0	0	0	0	2	2	4	2	0	3	0	1	0	0	0	4	0	0	0	2	0	4	0	4	2	0	0	3	0	3	0	0	0	0	0	0	3	1	2	0	1	0
595	26	2	3	2	4	2	4	1	0	2	0	3	4	4	4	4	4	2	2	1	2	0	3	1	0	3	0	1	4	0	2	4	0	1	3	4	1	1	1	0	3	3	0	3	1	3	3	4	2
596	21	2	4	2	4	2	1	0	0	2	0	4	4	2	1	1	4	0	2	3	0	0	4	1	0	3	0	0	2	0	0	0	0	0	4	2	4	0	1	0	1	0	0	1	3	0	3	0	2
597	26	2	4	4	4	2	0	0	1	4	2	4	4	1	0	4	4	4	2	2	1	1	3	0	0	4	1	0	4	0	2	2	2	0	1	0	0	3	0	0	3	1	1	2	2	0	2	2	2
598	23	2	3	3	3	2	0	0	0	2	0	1	2	2	1	2	2	0	0	1	0	1	1	1	1	1	1	1	3	0	1	2	0	0	0	2	1	1	0	0	2	0	0	1	0	0	2	0	3
599	22	2	3	2	4	2	0	3	2	4	4	2	2	1	2	3	4	0	1	4	1	1	2	3	4	2	1	2	4	4	2	1	2	1	1	1	1	4	1	3	4	2	4	4	4	3	4	4	4
600	30	2	3	4	4	3	1	2	2	2	3	4	4	3	2	4	3	2	2	4	2	2	2	3	2	2	2	2	4	3	2	1	1	2	2	1	1	4	3	3	2	2	2	2	2	2	4	2	4
601	23	2	3	3	4	1	0	0	2	2	2	4	4	4	3	4	4	1	2	3	1	2	4	3	0	3	3	4	2	3	2	4	1	2	3	4	3	4	3	2	4	4	2	3	3	3	4	1	4
602	26	2	2	2	3	0	0	0	0	0	0	2	2	0	0	0	3	0	0	2	0	0	1	1	0	1	0	0	2	0	2	0	0	0	0	0	0	0	0	0	0	0	0	0	0	0	2	0	0
603	33	2	2	0	1	0	0	0	0	0	0	1	1	1	0	0	1	0	0	1	0	0	0	0	1	0	0	1	1	0	1	0	0	0	1	0	0	1	0	0	0	1	0	1	0	0	0	0	0
604	27	1	4	3	4	2	4	4	3	4	2	3	4	4	3	3	4	2	3	2	4	1	3	3	4	3	3	4	4	4	4	4	1	0	1	4	2	2	0	0	4	3	3	3	3	3	0	1	0
605	21	2	4	2	1	1	0	0	1	1	0	0	2	1	0	2	1	2	1	2	0	2	2	2	1	1	1	1	2	0	2	0	1	0	1	1	1	1	1	1	0	1	2	1	1	2	1	1	1
606	20	2	4	0	4	0	0	3	1	3	0	0	2	0	0	3	4	0	0	3	1	0	0	1	0	4	0	0	2	0	0	0	0	0	0	1	0	2	0	0	0	0	0	0	0	0	1	0	2
607	24	2	3	3	4	0	0	0	0	0	0	1	3	3	0	1	3	0	0	0	0	2	1	3	0	2	1	1	0	1	0	0	0	0	1	1	0	0	0	0	0	0	0	0	0	0	0	0	0
608	28	2	3	2	3	2	0	3	1	1	1	2	2	2	2	2	3	0	1	1	1	1	2	1	1	1	1	1	1	1	1	1	1	1	1	1	1	1	0	0	1	1	1	1	1	1	1	1	1
609	27	2	2	2	2	1	1	0	0	1	0	1	1	0	0	1	0	0	0	1	0	0	1	1	0	1	0	1	1	1	1	0	0	0	1	1	0	1	1	0	0	1	0	1	1	0	1	1	1
610	19	2	4	4	4	4	1	2	4	1	3	3	4	4	4	3	4	1	3	4	3	3	2	3	3	3	3	4	4	4	4	4	4	0	2	3	3	4	0	4	4	4	4	4	4	4	4	3	2
611	23	2	3	2	2	0	0	0	0	0	0	0	0	0	0	1	0	0	0	3	0	0	0	0	0	0	0	0	2	0	1	0	0	0	1	0	0	0	0	0	0	0	0	0	0	0	0	0	0
612	20	2	4	3	3	1	0	0	0	1	1	0	3	1	0	0	1	0	1	1	0	0	0	1	0	2	1	0	1	1	0	0	0	0	0	0	0	0	0	0	1	0	0	1	0	0	0	1	0
613	30	2	2	2	3	3	1	1	1	0	0	1	3	3	3	2	3	1	2	4	1	0	1	0	2	1	3	1	4	1	3	3	0	0	2	1	2	1	1	1	2	3	1	3	3	3	2	3	2
614	22	2	4	4	4	3	0	3	3	3	1	1	3	3	3	3	2	0	4	4	3	1	3	0	0	2	2	2	4	0	1	1	0	0	1	2	2	0	0	2	3	2	1	4	1	2	2	2	3
615	28	2	3	1	3	1	1	1	0	1	0	2	2	2	1	0	0	0	1	4	0	2	1	0	0	0	1	0	4	1	1	2	2	0	0	0	1	0	0	0	0	0	0	4	1	4	0	2	0
616	29	2	3	1	4	3	0	0	2	3	0	1	4	3	3	2	2	0	1	4	3	1	3	0	0	4	3	3	4	1	3	3	1	0	4	4	4	0	0	1	4	3	2	3	2	2	3	2	4
617	18	2	3	1	3	1	0	0	0	2	0	2	2	1	0	4	4	0	0	2	1	1	2	1	1	4	2	3	2	0	0	1	2	0	2	3	2	1	0	0	2	2	1	2	0	0	4	2	4
618	23	2	3	3	4	4	1	1	2	3	1	3	4	3	3	3	3	1	3	1	3	0	3	1	0	3	2	2	2	0	4	4	2	1	1	0	1	0	3	0	3	1	0	1	2	3	3	3	3
619	27	2	3	4	4	4	0	0	2	3	1	4	4	4	3	4	4	0	3	4	4	3	4	1	0	4	4	4	4	2	0	4	4	0	4	3	3	0	0	2	4	4	3	2	4	4	2	1	3
620	24	2	2	2	4	3	1	0	0	1	0	2	3	0	0	1	4	0	1	1	2	1	3	3	2	4	2	1	3	0	1	1	0	0	3	1	0	0	0	1	2	1	0	0	1	1	1	0	3
621	21	2	4	2	4	0	0	0	1	0	0	0	2	3	0	2	1	0	0	4	2	0	3	3	0	2	1	0	4	0	3	4	0	0	3	0	4	3	0	0	0	0	0	4	4	4	2	0	2
622	28	2	4	3	4	2	2	1	1	2	0	3	4	3	1	2	3	1	2	4	2	4	2	0	0	4	3	1	4	0	2	4	0	0	3	3	1	2	0	0	2	3	1	2	2	3	4	0	4
623	22	2	2	4	4	3	0	0	1	2	0	3	4	2	1	3	0	0	1	3	1	1	1	1	1	3	2	3	3	0	3	4	0	0	1	2	0	1	0	1	4	2	1	2	0	1	3	4	1
624	21	2	2	0	2	0	0	0	0	0	0	0	0	0	0	0	0	0	0	1	0	0	0	0	0	0	0	0	2	0	0	0	0	0	0	0	0	1	0	0	0	0	0	0	0	0	0	0	1
625	21	2	4	3	0	4	0	3	0	0	0	2	2	1	1	3	4	0	2	3	0	3	1	1	0	2	2	2	3	0	1	2	2	1	1	0	0	2	0	0	1	1	0	3	0	0	1	1	1
626	20	2	2	2	3	2	0	0	2	2	2	3	3	2	2	2	2	0	2	3	2	2	2	2	2	2	3	3	3	0	2	3	2	2	2	2	0	2	0	2	2	2	2	2	2	2	2	2	2
627	24	2	3	2	3	0	0	2	0	3	0	1	4	1	1	1	3	0	1	3	1	1	0	2	2	3	3	2	3	0	1	2	1	0	1	3	1	2	0	0	1	1	2	2	0	0	0	1	0
628	29	2	3	1	3	0	0	0	0	0	0	0	1	2	0	2	2	0	0	4	0	0	0	0	0	2	1	3	2	0	1	2	0	0	2	1	1	0	0	0	2	1	0	0	0	0	1	0	1
629	27	2	3	3	3	3	0	1	0	2	0	0	3	1	1	3	2	0	1	3	2	1	3	0	0	2	2	1	3	0	0	2	1	0	2	2	2	0	0	0	0	1	0	2	2	3	3	1	3
630	23	2	4	3	4	0	0	0	2	2	0	2	4	2	2	4	4	0	2	4	1	0	3	0	0	2	3	0	4	0	2	2	0	0	2	2	3	0	0	0	2	1	0	2	2	1	0	0	0
631	24	2	2	2	3	3	0	0	2	1	0	0	1	2	3	1	0	0	1	1	2	0	1	0	0	1	3	1	1	0	1	3	2	0	2	0	1	3	0	3	2	1	3	2	0	3	0	2	0
632	20	2	3	0	4	1	0	0	0	3	0	2	2	1	0	2	3	0	0	1	0	2	0	0	0	2	1	0	0	0	0	1	0	0	0	1	0	0	0	0	0	0	0	0	0	0	0	0	1
633	31	2	2	2	4	4	0	0	1	4	0	0	2	4	4	4	4	0	0	4	4	0	2	0	0	2	2	4	4	2	2	4	0	0	2	4	4	0	0	0	2	0	0	2	2	2	2	3	2
634	22	2	2	3	3	4	0	1	3	2	1	3	3	3	4	1	2	0	1	2	2	2	1	0	0	2	2	1	3	0	2	2	0	0	2	3	0	0	0	0	2	2	2	3	0	3	2	2	2
635	21	2	2	1	4	0	0	0	0	0	0	1	4	0	0	0	2	0	0	0	0	0	0	0	0	1	0	0	3	0	0	2	0	0	0	1	0	0	0	0	0	0	0	2	0	0	0	0	2
636	20	2	3	3	3	3	2	2	3	3	2	3	4	3	3	3	3	1	3	3	3	3	3	2	3	3	3	3	3	1	2	3	2	2	3	3	3	3	1	3	3	3	3	3	1	3	3	3	2
637	27	2	4	4	4	3	2	1	1	3	2	3	3	2	2	3	4	0	1	2	1	1	3	1	0	3	2	3	2	0	3	3	3	2	2	3	2	2	3	1	3	3	2	3	3	3	2	3	3
638	18	2	4	3	4	3	0	2	1	3	2	1	4	3	2	4	3	0	3	3	2	2	3	3	2	3	2	3	2	2	2	3	1	2	3	3	2	4	1	1	3	2	2	2	2	1	2	1	3
639	34	2	3	2	2	0	0	0	0	1	0	0	1	0	0	0	1	0	0	1	0	0	0	0	0	1	0	0	1	0	0	0	0	0	0	0	0	0	0	0	0	0	0	0	0	0	0	0	1
640	26	2	3	2	3	2	0	0	0	3	0	2	4	3	1	4	4	0	1	2	0	4	4	0	0	3	2	3	4	0	0	4	2	0	4	4	1	0	0	0	2	3	2	4	2	2	3	2	2
641	23	2	4	4	3	1	0	0	0	1	2	0	3	1	0	0	1	0	0	1	0	0	1	0	0	1	1	1	4	1	1	0	0	0	1	1	0	0	2	0	0	1	0	1	1	0	0	1	1
642	26	2	1	2	2	0	0	0	0	0	0	0	0	0	0	1	1	0	0	0	2	1	0	0	0	0	0	0	1	0	0	0	0	0	0	0	0	0	0	0	1	0	2	1	1	0	0	0	0
643	26	2	3	1	3	1	0	0	0	1	0	1	0	1	0	0	1	0	0	0	0	0	0	0	0	1	0	1	4	0	1	2	0	0	1	1	0	0	0	0	0	0	0	2	2	0	0	2	1
644	26	2	4	3	3	2	1	0	0	1	0	2	3	3	2	2	2	0	0	0	0	0	0	0	0	2	1	0	2	0	0	1	0	1	0	1	0	1	0	0	1	0	0	0	0	0	2	0	1
645	21	2	4	4	4	4	0	4	2	3	2	4	4	3	2	4	4	0	2	2	2	4	1	3	1	4	2	3	2	4	2	2	3	0	0	4	0	2	0	1	4	4	3	2	4	2	4	2	4
646	23	2	4	3	4	3	1	2	0	4	0	3	4	3	3	4	4	0	2	4	2	2	4	0	0	3	3	2	4	0	3	4	1	3	3	3	2	2	3	0	3	4	2	4	2	3	4	3	4
647	22	2	4	3	3	3	0	1	0	1	0	2	3	2	2	3	4	0	3	2	0	1	0	0	0	3	2	1	4	0	2	2	0	0	2	3	0	0	0	0	1	1	0	4	0	2	0	2	3
648	24	2	3	2	4	3	0	1	0	3	0	0	4	3	3	4	4	0	0	1	1	0	2	1	1	3	4	3	2	2	3	4	4	0	1	2	1	2	0	2	3	4	1	2	0	2	3	4	4
649	22	2	4	3	3	2	0	0	0	2	0	3	4	2	2	1	4	0	1	2	0	0	3	0	1	2	3	0	4	0	3	2	0	0	1	1	1	0	0	0	1	1	0	1	1	1	2	2	3
650	28	2	3	3	4	2	0	1	0	4	1	2	3	2	3	2	4	0	1	2	1	1	3	2	2	3	3	1	2	2	1	3	1	1	1	3	1	4	4	2	3	2	2	1	4	2	3	1	2
651	25	2	4	2	2	3	0	1	2	1	1	0	3	1	0	2	4	0	0	4	0	1	3	0	1	2	1	1	3	1	0	1	2	2	2	2	0	3	0	2	1	1	2	2	1	1	3	1	4
652	23	2	4	1	3	3	0	0	2	2	2	3	2	2	2	1	2	4	4	3	3	3	2	4	3	3	3	3	3	2	1	1	1	0	4	3	3	3	3	3	2	3	2	2	1	3	4	4	4
653	22	2	3	2	1	1	0	0	1	2	0	1	4	4	2	1	2	0	2	0	2	0	2	0	0	2	3	0	2	0	1	2	0	1	3	2	3	1	0	0	1	1	1	1	1	1	2	4	2
654	18	2	4	4	3	3	0	2	2	0	0	0	2	2	2	3	4	0	1	3	2	3	1	1	1	1	1	4	2	1	1	2	0	0	1	0	1	2	1	0	1	1	2	0	2	0	3	1	3
655	29	2	4	3	3	2	0	0	1	1	2	3	4	2	1	1	0	0	0	3	2	2	2	1	1	3	3	2	3	0	1	1	0	0	2	2	2	2	1	1	0	1	0	1	1	0	2	2	2
656	32	2	2	3	3	3	2	0	3	3	3	2	3	4	4	2	4	1	4	3	4	4	3	1	1	4	3	3	4	1	4	4	3	0	3	3	4	1	0	3	3	4	4	4	2	4	4	4	3
657	23	2	3	3	4	0	0	0	2	2	2	1	2	1	0	3	3	0	0	2	1	1	2	0	2	2	1	2	2	1	0	0	1	0	1	3	1	1	0	2	3	2	2	2	0	0	2	1	3
658	29	2	4	2	3	3	1	1	0	0	0	1	3	3	3	3	2	0	0	1	0	2	2	0	0	1	1	1	4	1	4	4	0	0	1	1	1	1	0	0	0	0	0	4	2	3	0	1	0
659	34	2	3	2	4	3	0	1	1	2	0	1	2	2	1	2	3	0	1	1	3	1	1	1	1	3	3	1	2	1	1	1	1	1	2	2	0	0	1	1	3	1	1	1	0	1	2	1	1
660	26	2	1	1	3	2	0	0	0	1	0	1	2	1	1	0	0	0	1	3	0	0	0	0	0	1	1	1	2	0	1	0	0	0	1	1	2	0	2	0	1	1	0	1	2	1	1	1	3
661	27	2	4	3	3	2	2	1	1	0	2	4	4	3	2	3	4	0	1	4	3	0	2	0	0	4	3	2	4	0	2	4	0	0	1	1	1	1	0	1	4	0	1	1	0	1	2	2	4
662	19	2	3	3	0	4	3	1	3	3	3	2	4	4	4	3	3	1	4	3	4	4	4	2	2	3	1	3	4	3	4	4	3	3	4	4	3	0	0	1	3	3	3	4	2	4	3	4	3
663	24	2	0	0	0	0	0	0	0	0	0	0	0	0	0	0	0	0	0	1	0	0	0	0	0	0	0	0	1	0	0	0	0	0	0	0	0	0	0	0	0	0	0	1	1	0	0	0	0
664	23	2	2	3	2	2	0	0	0	0	0	0	2	2	0	2	2	0	1	1	0	1	2	0	0	2	1	0	1	0	1	1	0	1	1	1	0	0	0	0	0	0	0	1	0	0	0	0	1
665	19	2	4	4	4	2	0	0	1	1	0	4	4	4	1	3	4	0	4	2	3	4	3	2	2	3	3	4	4	2	4	4	3	2	3	3	2	2	0	1	3	4	2	4	3	3	3	4	4
666	28	2	2	0	2	0	0	0	0	0	0	0	0	0	0	0	1	0	0	0	0	0	0	0	0	0	0	0	2	0	0	0	0	0	0	0	0	0	0	0	0	0	0	0	0	0	0	0	0
667	25	2	4	4	4	3	0	0	0	2	2	0	4	2	2	3	3	0	0	1	0	0	3	0	0	2	1	3	1	0	2	3	0	0	3	3	3	0	0	1	2	2	0	4	1	3	4	3	2
668	22	2	4	4	3	4	2	0	3	3	4	4	4	4	4	3	3	0	2	3	4	3	2	3	1	4	3	1	4	1	3	4	3	2	4	4	4	1	0	2	3	3	1	3	2	2	1	4	2
669	25	2	4	4	4	4	1	2	3	4	2	3	4	4	4	4	4	1	2	1	1	1	2	0	0	4	4	0	4	0	0	3	0	0	2	4	1	2	0	0	4	4	1	2	0	2	4	3	4
670	22	2	2	3	4	0	0	0	0	1	0	1	3	0	0	2	4	0	0	1	2	2	2	0	0	3	3	3	1	2	0	0	1	1	3	2	2	2	0	0	3	3	2	1	0	0	3	2	2
671	26	2	4	4	3	4	3	0	3	3	2	3	3	4	4	4	4	2	3	4	3	4	4	1	2	4	3	3	4	3	3	4	3	2	4	3	4	4	4	3	4	3	4	4	4	4	4	4	3
672	22	2	2	1	1	1	0	1	0	0	0	0	0	1	1	0	1	0	0	3	1	0	1	0	0	0	0	0	2	1	1	1	0	0	0	0	0	0	0	0	0	0	0	0	0	0	0	0	0
673	25	2	3	4	3	1	0	1	0	0	1	0	2	1	0	3	4	2	0	1	0	1	2	0	0	3	1	0	0	0	0	0	0	0	3	3	0	0	0	0	2	0	0	2	0	0	1	0	3
674	25	2	4	3	3	4	3	1	0	4	2	4	4	3	1	4	3	0	3	4	2	3	4	0	1	4	2	4	4	3	4	4	1	0	1	2	1	1	2	2	2	4	1	4	4	4	3	2	4
675	21	2	3	3	4	2	0	0	0	1	0	2	3	3	2	3	3	0	0	0	1	0	0	0	0	3	1	2	2	0	2	2	0	0	3	0	2	2	0	0	1	2	1	2	0	1	3	1	2
676	26	1	3	2	4	1	0	0	0	2	1	1	3	1	0	1	4	0	1	3	0	0	0	0	0	4	1	3	0	0	0	0	0	2	1	1	0	0	0	0	0	1	0	1	1	0	2	2	0
677	29	2	3	3	3	2	1	0	0	1	3	1	3	1	1	3	3	1	0	1	0	0	1	0	0	3	1	1	2	0	1	1	0	0	2	2	0	0	0	0	1	1	0	1	1	1	1	1	2
678	22	5	2	3	3	4	0	0	0	1	2	3	4	4	3	3	2	0	2	2	4	1	4	3	0	2	3	0	4	1	4	4	0	0	2	3	4	4	0	3	2	3	3	4	2	4	3	4	3
679	25	2	1	2	2	2	0	0	0	4	0	3	4	1	2	3	3	0	2	0	1	3	3	0	0	4	4	3	4	0	2	4	1	0	2	3	2	0	0	0	2	2	1	2	2	2	0	0	0
680	29	2	3	1	3	2	2	1	1	1	0	2	3	2	1	1	1	1	1	4	1	1	0	1	1	2	0	0	3	0	3	1	0	1	3	0	1	1	1	0	0	0	0	2	1	1	1	1	1
681	22	2	4	4	4	4	1	2	2	4	3	4	4	4	2	3	3	0	2	3	3	3	4	2	0	3	3	3	4	2	3	3	3	1	2	2	2	1	1	0	2	3	3	4	4	2	3	2	1
682	22	2	1	2	3	0	0	0	0	0	1	0	0	0	0	1	2	0	1	1	0	1	0	0	0	1	0	0	0	0	0	0	0	0	1	1	0	0	0	0	0	0	0	0	0	0	1	0	0
683	21	2	4	2	4	2	0	0	0	1	0	1	4	2	2	4	4	0	2	1	1	0	1	0	0	4	2	2	3	0	3	3	2	0	0	4	0	1	0	0	2	1	1	3	1	3	3	3	3
684	23	2	3	2	2	0	1	0	0	0	0	2	1	1	1	1	2	1	0	1	0	0	1	0	0	0	0	0	0	0	0	0	0	0	0	0	0	0	0	0	0	0	0	0	0	0	0	0	0
685	32	2	3	2	2	2	1	0	1	0	0	2	2	1	0	1	3	0	0	0	1	0	1	0	1	1	2	0	2	0	1	2	0	1	0	1	1	1	1	0	0	1	0	2	1	1	1	1	1
686	23	2	1	3	4	3	2	1	4	3	1	3	4	4	3	4	1	1	4	2	3	2	4	1	1	3	4	2	4	1	1	3	3	2	4	3	3	2	4	3	3	3	3	4	4	4	2	3	3
687	24	2	2	0	2	0	0	0	0	0	0	0	0	0	0	0	0	0	0	0	0	0	0	0	0	0	0	0	0	0	0	0	0	0	0	0	0	0	0	0	0	0	0	0	0	0	0	0	0
688	31	2	2	2	3	1	0	2	1	1	1	1	1	1	1	2	2	0	1	2	2	0	1	0	1	2	1	1	1	2	1	1	1	0	1	1	0	1	0	0	0	1	1	1	1	1	1	1	2
689	25	2	3	1	3	0	0	0	0	3	0	1	2	0	0	1	3	0	1	3	0	0	2	0	0	3	1	2	1	0	0	0	0	0	2	0	0	1	0	0	1	0	0	0	1	0	3	0	1
690	25	2	3	1	3	0	2	1	0	1	0	2	4	2	1	1	3	1	1	3	0	1	1	0	0	3	1	0	2	2	1	1	0	0	1	2	1	2	3	1	1	2	0	2	2	1	0	1	0
691	24	2	3	1	4	1	0	0	0	0	0	1	2	0	0	2	2	0	0	0	0	0	1	2	3	2	1	1	0	0	1	0	0	2	0	1	0	2	1	0	0	0	0	0	0	0	0	3	1
692	34	2	4	3	3	4	0	2	4	2	0	4	4	4	4	3	3	0	2	3	4	4	3	0	1	3	4	2	4	0	3	4	3	2	4	2	4	3	0	3	4	4	4	4	2	3	2	3	3
693	23	2	4	4	4	2	0	2	3	4	0	2	4	4	4	4	4	0	1	4	4	2	4	2	0	4	4	4	4	1	1	4	4	0	4	4	1	2	0	1	4	4	4	4	2	4	4	0	4
694	21	2	3	4	3	1	0	1	1	0	0	2	3	3	1	2	1	0	1	1	1	0	2	0	0	1	2	0	2	1	2	1	2	2	1	2	0	1	0	1	1	1	1	1	0	1	2	0	0
695	25	2	3	3	3	2	0	0	0	1	1	1	2	1	1	3	3	0	1	2	1	1	1	0	0	1	0	0	1	0	1	1	0	0	2	2	0	0	0	0	1	1	0	1	1	0	1	1	0
696	26	2	3	3	4	2	0	1	1	3	1	0	1	0	0	3	4	0	1	1	1	1	1	0	0	2	0	0	2	1	0	1	0	1	1	4	0	1	0	0	1	1	0	1	0	0	2	1	2
697	27	1	3	2	3	3	0	1	0	0	1	2	4	3	2	2	0	0	1	1	0	0	2	0	0	1	1	1	2	0	1	2	0	1	1	2	2	3	0	0	1	3	0	2	1	1	0	0	2
698	24	2	4	3	2	0	0	0	0	0	0	0	2	0	0	2	0	0	0	0	0	0	0	0	0	0	0	0	0	0	0	0	0	0	0	0	0	0	0	0	0	0	0	0	0	0	0	0	0
699	27	2	3	4	4	4	4	2	3	4	2	4	4	4	3	2	3	3	2	4	3	2	3	0	0	4	2	0	2	2	4	2	4	0	3	4	3	0	0	2	4	3	3	4	4	2	4	3	4
700	21	2	3	2	2	1	0	0	0	0	0	1	2	0	0	1	2	0	0	3	0	1	1	0	0	1	1	1	2	0	0	1	0	0	2	1	1	0	0	0	1	2	0	2	1	1	2	2	2
701	31	2	3	2	2	3	0	0	0	1	1	1	1	1	1	2	1	0	0	2	0	0	0	0	0	1	0	0	3	0	1	1	0	0	1	0	0	0	0	0	0	0	0	1	0	2	0	0	1
702	27	2	0	3	4	1	0	0	1	4	0	3	4	3	1	2	3	0	3	3	1	2	4	0	0	4	1	3	3	0	3	3	0	0	3	4	2	0	0	0	3	0	1	3	1	0	2	2	3
703	22	2	4	3	2	2	1	1	1	3	0	0	3	2	1	4	4	0	2	4	0	2	4	1	1	4	2	3	4	2	3	3	1	2	2	4	2	2	2	1	4	2	2	3	2	1	2	2	4
704	22	2	4	4	4	4	2	1	3	4	0	4	4	4	4	4	4	4	4	4	4	4	4	1	1	4	2	4	4	1	4	4	2	0	4	4	3	0	0	2	4	4	4	4	4	4	4	4	4
705	21	2	3	2	4	2	1	0	1	3	4	3	4	3	2	3	3	1	2	2	1	1	2	0	0	2	2	2	2	1	1	1	1	2	2	2	1	1	0	1	2	3	1	3	3	2	3	3	4
706	35	1	4	4	4	4	0	2	1	1	1	2	3	3	3	3	4	0	2	4	3	1	1	0	0	2	2	0	1	0	1	2	0	0	1	3	1	0	1	2	4	3	1	2	1	1	1	2	0
707	21	2	3	2	3	1	0	0	1	0	1	0	4	4	2	2	1	0	2	2	0	1	3	0	0	3	3	2	4	0	3	3	2	0	3	3	1	1	0	2	3	3	1	4	0	1	1	3	4
708	21	2	4	3	4	4	0	2	2	2	0	3	4	2	2	4	4	0	2	2	3	2	3	1	1	3	2	3	3	0	2	1	3	2	3	3	3	1	0	2	3	3	2	3	2	2	2	3	2
709	25	2	3	3	3	1	0	0	0	2	1	3	3	2	1	2	2	0	0	1	1	1	2	0	0	1	1	1	2	2	0	0	1	0	1	1	0	1	1	0	1	2	1	1	1	0	2	1	2
710	24	2	3	3	3	3	0	0	0	0	0	2	4	3	1	1	2	0	0	0	0	0	3	0	0	2	2	2	2	0	1	0	0	0	2	1	0	0	0	0	3	1	0	1	0	0	0	1	0
711	25	2	1	2	4	1	2	0	0	2	0	1	1	1	1	4	2	0	0	1	1	0	1	0	0	3	2	4	0	1	0	1	0	1	2	2	1	1	0	0	1	1	0	2	1	1	3	2	2
712	19	2	4	4	4	3	2	2	2	4	2	2	4	4	3	1	4	0	4	2	4	2	3	0	0	4	2	3	4	0	4	2	4	4	4	4	2	4	2	4	4	4	4	4	2	2	4	4	4
713	34	2	4	2	4	3	0	2	2	3	2	3	2	3	3	2	2	0	2	3	2	2	3	1	2	3	3	2	4	3	3	4	2	0	2	3	2	1	2	2	3	3	2	4	2	3	3	3	3
714	29	2	4	3	3	3	2	1	3	3	0	2	4	3	3	3	3	1	2	2	2	2	3	3	3	3	2	3	3	2	2	2	1	0	3	2	1	3	0	2	3	2	3	2	1	2	3	2	0
715	26	2	3	2	3	2	0	0	1	4	0	3	4	3	2	1	1	0	3	3	4	3	3	2	2	3	3	2	2	2	2	3	1	0	3	2	2	2	0	0	3	3	2	3	0	2	3	1	3
716	25	2	3	1	3	2	2	1	2	2	3	3	3	3	2	2	3	1	1	3	2	1	1	2	2	2	2	2	3	2	1	2	1	2	2	2	3	1	0	0	1	1	1	0	1	1	1	0	1
717	21	2	1	3	4	3	3	3	2	2	0	1	4	3	3	2	3	1	1	0	2	3	4	1	2	3	3	3	4	4	2	3	1	1	1	4	1	1	2	2	2	1	1	3	2	1	2	1	1
718	23	2	4	4	1	4	3	0	3	1	2	1	4	4	4	4	4	3	3	2	4	3	3	2	1	4	4	4	4	2	4	4	3	4	4	4	4	2	0	4	4	4	4	4	3	4	3	4	4
719	25	2	4	2	3	1	0	0	2	3	1	2	4	3	0	2	4	0	1	2	2	2	0	0	0	2	2	3	1	0	1	1	1	0	3	4	1	0	1	2	4	2	3	4	1	0	4	2	4
720	22	2	4	2	4	2	0	0	0	3	1	2	3	2	0	3	3	0	0	0	1	0	4	2	1	4	3	3	2	2	3	2	0	1	2	3	3	2	2	0	4	2	2	2	2	2	3	2	4
721	28	2	4	3	2	2	0	1	1	3	1	2	4	1	0	2	3	0	1	1	1	3	1	0	1	2	1	1	2	1	2	2	1	4	2	2	3	1	2	2	3	2	1	1	2	1	3	2	4
722	25	2	4	3	4	0	1	1	0	2	0	2	4	0	0	4	3	1	1	1	1	1	1	0	1	2	1	1	3	0	1	1	0	2	1	3	0	1	0	0	1	1	0	1	0	0	0	0	0
723	26	2	3	4	4	3	0	0	0	4	2	2	3	4	3	3	2	0	2	2	0	1	1	0	0	4	3	3	3	0	2	3	0	0	4	4	3	0	2	0	4	4	0	3	3	2	2	2	2
724	21	2	3	3	4	3	0	1	2	4	3	3	4	3	1	4	4	0	3	4	2	2	1	0	2	4	4	3	3	3	3	4	3	0	1	2	0	3	1	0	3	3	3	3	0	1	4	4	0
725	34	2	3	4	4	1	0	0	0	1	0	1	3	3	2	0	1	0	1	2	1	0	1	0	0	1	1	1	1	0	0	0	1	1	1	1	1	0	0	0	1	1	1	1	0	0	1	1	0
726	20	2	4	3	3	4	0	0	1	0	0	1	4	3	3	4	1	0	0	2	3	3	2	0	0	1	3	1	4	0	4	3	0	0	3	0	2	0	0	0	1	2	1	3	0	1	1	2	1
727	19	2	4	0	3	0	0	0	0	1	0	1	2	1	0	1	2	0	0	1	1	0	1	0	0	1	1	1	1	0	1	0	0	0	1	1	1	0	0	0	1	1	0	1	1	1	1	1	2
728	25	2	4	3	4	2	0	0	1	2	0	4	4	3	3	3	2	0	3	4	1	2	4	0	0	3	2	2	3	1	1	3	3	0	2	2	1	0	3	1	1	1	1	2	4	1	4	1	4
729	19	2	2	3	3	2	0	0	0	0	0	2	2	2	1	3	2	0	0	3	0	0	2	0	0	1	1	1	3	0	1	2	0	0	1	1	0	0	0	0	0	2	0	3	0	0	1	1	1
730	29	2	2	2	2	2	0	0	0	2	0	0	2	1	0	3	2	0	1	0	0	0	1	0	2	3	2	2	3	0	0	2	0	0	0	1	0	0	0	0	1	1	0	1	0	1	1	0	2
731	24	2	3	2	4	2	0	0	0	4	0	2	4	0	0	2	3	0	1	0	0	0	2	0	0	4	0	0	0	0	0	0	0	0	1	4	0	0	0	0	3	2	0	0	0	0	4	0	3
732	21	2	3	2	4	2	0	4	3	4	0	1	4	3	4	1	4	0	2	3	4	2	4	0	1	4	3	4	4	4	2	4	4	0	4	4	4	0	0	4	4	4	3	1	0	3	2	4	1
733	25	2	2	1	3	2	0	0	0	1	1	1	3	1	0	1	2	0	0	2	0	0	3	0	0	3	2	2	2	1	1	1	1	0	3	3	1	0	1	1	2	2	0	2	3	1	3	1	1
734	24	2	2	2	3	2	0	0	0	2	0	1	3	1	2	2	1	0	1	2	0	0	2	0	0	2	0	1	3	1	1	3	0	0	1	3	1	0	0	1	1	1	0	2	1	1	2	1	1
735	28	2	4	3	3	3	0	0	0	2	0	0	4	3	1	3	2	0	2	2	2	0	3	3	1	3	1	0	2	0	4	1	4	2	2	1	2	1	0	0	1	3	2	3	0	1	3	4	2
736	20	2	2	2	3	1	0	0	1	4	1	0	3	0	1	4	4	0	0	3	3	0	0	0	0	4	0	4	2	0	0	0	4	0	0	4	0	0	0	0	4	3	1	0	0	0	3	0	3
737	22	2	3	3	3	3	0	0	1	2	0	1	3	3	3	3	4	0	2	2	3	1	2	0	0	3	3	2	4	0	2	3	2	2	2	3	1	1	0	0	3	3	1	3	0	2	2	3	1
738	61	2	2	0	1	0	0	0	0	1	0	1	2	0	0	1	1	0	0	1	0	1	0	1	1	1	0	0	0	0	0	0	1	0	1	1	0	1	1	0	1	1	0	0	1	0	1	1	1
739	22	2	1	0	3	3	2	0	2	1	0	1	1	3	3	0	0	1	1	4	1	0	2	0	0	2	1	1	2	1	0	3	0	1	3	2	2	2	0	0	1	1	0	0	2	1	0	0	0
740	22	2	4	4	4	4	1	2	4	4	2	4	4	4	4	4	4	2	4	4	4	4	1	3	2	2	3	4	4	4	2	4	4	4	4	4	4	3	0	4	4	4	4	4	4	4	4	4	4
741	23	2	4	4	4	4	4	4	3	4	3	4	4	4	4	4	4	3	4	4	4	4	4	2	2	4	4	4	4	2	4	4	4	2	4	4	4	4	3	3	4	4	4	4	4	4	4	4	4
742	23	2	4	4	4	4	0	0	2	2	0	2	4	4	4	3	4	0	1	1	3	0	3	0	0	3	3	0	4	0	4	3	2	0	3	3	3	1	0	0	2	2	3	3	2	2	3	2	3
743	23	2	3	2	1	2	0	0	1	1	1	2	2	2	2	3	3	0	1	3	1	2	2	0	0	2	3	3	2	2	2	3	1	0	3	3	2	1	0	1	2	2	2	2	1	1	2	2	2
744	20	2	3	2	2	2	0	0	0	0	0	0	1	1	1	2	2	0	0	1	2	1	3	0	0	1	1	1	2	0	3	2	2	0	1	1	1	1	0	0	2	1	1	1	1	1	1	1	1
745	21	2	4	3	4	3	2	1	2	3	2	4	4	3	3	2	4	2	3	4	4	4	4	0	2	3	4	2	2	0	2	3	2	0	2	4	2	3	1	2	2	2	2	3	4	4	4	3	3
746	35	2	2	0	3	2	1	0	1	3	0	2	4	2	1	0	2	1	2	4	0	0	3	0	0	1	4	0	4	1	4	4	0	0	3	2	2	0	0	0	1	3	0	4	2	4	1	4	1
747	25	2	4	2	3	2	0	0	0	3	0	1	3	1	1	2	4	0	0	3	0	0	3	0	0	4	2	2	2	0	1	1	0	0	2	3	0	1	0	0	1	1	0	1	0	0	3	1	4
748	30	2	3	4	3	4	2	4	3	1	2	3	4	3	4	2	3	2	3	4	3	4	4	4	4	4	4	2	3	4	2	4	1	3	4	3	4	4	4	2	3	4	1	4	4	4	0	3	1
749	30	2	2	1	1	0	0	0	1	1	0	2	3	0	0	1	1	0	0	1	1	0	0	0	0	1	1	0	0	0	0	1	1	0	1	1	0	1	1	1	1	0	1	1	1	0	1	1	2
750	25	2	2	2	4	3	3	2	2	1	0	3	3	3	3	3	2	1	1	3	1	1	3	2	2	3	3	2	4	3	1	3	1	0	4	3	3	4	4	0	2	3	1	3	3	2	0	3	0
751	22	2	4	2	3	1	0	2	2	3	0	1	3	3	3	3	3	0	4	3	1	2	3	2	1	3	3	2	4	3	3	4	3	3	3	3	3	1	1	1	2	3	2	3	2	4	3	1	3
752	26	2	4	4	4	4	0	4	2	3	4	2	4	3	2	4	4	0	3	4	2	2	3	2	3	3	3	2	3	2	2	3	2	1	3	3	3	4	0	2	3	4	3	3	2	1	4	3	4
753	27	2	4	3	3	1	0	3	1	2	4	0	1	2	0	3	2	0	2	4	1	2	2	4	2	2	0	0	2	2	1	1	0	2	3	1	0	0	2	2	1	1	1	2	0	0	1	0	2
754	22	2	4	3	3	1	0	0	1	0	0	1	4	2	1	1	3	0	1	0	3	3	3	0	0	3	2	1	2	1	2	1	3	2	3	2	1	0	0	1	3	2	3	1	0	0	1	2	3
755	25	2	4	2	3	0	0	2	2	4	0	3	4	1	0	4	4	0	3	4	4	3	3	2	0	3	3	0	2	0	3	1	0	1	3	4	1	4	0	1	3	1	3	3	3	1	2	1	0
756	26	2	1	1	2	1	1	0	0	0	0	1	2	0	0	1	2	0	1	3	0	0	2	0	0	0	2	1	2	0	2	1	0	0	0	0	0	2	0	0	1	0	0	1	1	0	1	2	1
757	19	2	4	3	4	4	4	0	4	4	4	4	3	4	4	4	4	3	4	4	4	4	4	2	2	4	4	4	4	3	4	4	4	0	4	4	4	1	4	4	4	4	4	4	4	4	4	4	4
758	19	2	4	4	0	4	0	0	3	2	0	0	4	4	4	4	4	1	2	2	4	0	3	0	0	3	4	2	2	1	1	4	3	0	3	4	3	3	0	2	3	4	4	3	1	3	2	2	1
759	25	2	0	2	4	4	3	0	4	3	1	3	4	4	4	4	4	4	4	2	3	4	4	0	2	3	4	4	4	1	2	4	3	0	1	3	4	4	4	4	2	3	4	3	4	4	4	3	4
760	24	2	4	2	3	2	0	0	2	2	0	1	4	4	4	2	4	0	1	0	2	1	3	0	0	2	2	1	3	0	2	3	0	0	2	2	2	1	0	1	1	1	2	1	1	1	1	1	1
761	20	2	4	2	4	1	0	2	2	4	0	2	4	2	1	1	4	0	4	2	1	0	0	1	3	4	4	1	4	0	2	1	2	0	4	4	0	4	0	0	4	4	0	0	0	0	4	2	0
762	31	2	2	2	3	1	0	0	0	2	0	2	2	1	1	1	0	0	1	1	0	1	2	1	0	1	0	2	1	0	1	1	1	2	1	2	2	1	1	1	2	2	1	2	1	1	2	2	0
763	42	1	3	0	3	0	0	0	0	0	0	1	1	1	0	0	2	1	0	2	1	0	2	0	0	2	1	0	0	0	0	1	0	0	0	1	0	2	1	0	0	0	0	0	1	0	0	0	0
764	20	2	3	1	3	3	2	0	1	1	0	2	2	2	2	2	1	0	2	1	0	0	3	0	0	2	2	1	3	0	2	2	3	0	3	1	3	1	1	1	1	1	2	2	2	2	0	1	0
765	27	2	3	2	4	4	1	0	1	4	0	2	4	4	4	4	4	0	2	2	2	1	4	0	0	4	4	4	2	0	2	2	2	0	2	4	2	2	0	0	4	4	2	4	0	2	2	2	4
766	24	2	4	3	2	3	4	1	4	3	2	3	4	4	3	3	3	3	4	3	4	4	3	2	2	3	2	4	3	2	3	4	4	4	4	4	3	2	4	4	4	4	4	4	3	3	3	2	1
767	25	2	4	3	4	2	0	0	0	1	0	1	3	1	1	3	4	0	1	4	0	1	2	0	0	4	0	0	4	0	1	1	0	0	1	1	1	0	3	0	1	1	0	1	1	1	1	1	4
768	21	2	2	3	3	1	0	0	0	1	0	2	3	2	2	1	2	0	0	3	2	0	3	0	0	2	1	1	3	0	1	2	1	0	2	0	1	0	0	0	1	1	0	2	1	0	1	2	1
769	23	2	3	0	3	1	0	0	0	1	0	1	2	1	1	1	1	0	1	3	0	2	0	0	0	1	1	1	2	0	0	1	0	0	1	1	0	0	1	0	2	0	0	0	1	0	1	1	1
770	25	2	4	4	4	0	0	1	0	3	0	2	3	4	2	3	3	0	1	1	0	0	1	0	0	3	2	2	4	0	2	2	1	1	3	2	2	0	0	1	2	3	0	2	0	1	3	3	4
771	23	2	4	4	4	3	3	0	3	3	2	4	4	4	2	4	4	0	3	1	3	2	4	3	1	4	2	2	1	0	4	3	2	0	4	4	2	3	0	3	3	3	2	3	3	2	4	2	4
772	23	2	3	1	4	4	0	3	1	3	2	0	2	0	1	3	3	0	0	2	2	1	1	1	0	3	1	2	2	2	2	1	0	1	1	1	0	0	2	1	0	1	0	0	0	0	3	1	4
773	21	2	1	3	4	4	1	1	4	4	4	3	4	4	4	2	4	1	2	2	4	0	2	0	0	4	4	4	4	4	4	4	2	0	2	4	4	4	0	2	4	4	4	4	4	4	4	4	4
774	30	2	2	3	3	4	2	0	0	3	0	3	4	2	3	1	3	0	2	0	2	1	3	0	1	1	4	0	4	0	1	2	0	0	1	0	2	1	0	1	0	1	2	4	0	4	0	3	0
775	24	2	3	3	4	2	3	3	1	2	3	4	4	2	2	4	3	3	2	4	2	2	4	3	2	4	4	3	4	2	3	3	2	0	2	3	1	3	4	2	4	3	3	3	4	3	2	3	2
776	25	2	2	1	2	2	0	0	0	1	0	0	2	1	1	0	1	0	0	1	0	0	2	0	0	1	2	0	0	0	0	1	0	0	0	0	0	0	2	0	0	0	0	1	0	0	1	0	1
777	24	2	4	4	2	0	1	2	0	0	0	2	3	3	0	2	1	1	0	0	0	4	3	2	2	4	2	0	2	0	0	0	0	1	2	0	1	4	4	2	2	2	1	0	3	0	0	0	0
778	28	2	4	4	4	4	2	0	0	3	0	2	3	2	2	3	3	2	2	2	1	0	3	0	0	3	2	3	3	0	1	2	0	0	2	2	1	0	0	1	2	2	0	2	1	1	2	2	2
779	24	2	4	1	1	4	0	0	0	3	0	4	4	4	4	4	2	2	3	4	4	2	3	0	0	4	4	2	4	0	4	4	2	0	4	4	4	4	2	4	4	4	3	4	4	4	4	4	4
780	26	2	3	2	3	2	0	1	2	1	0	1	3	2	1	1	4	0	1	1	0	0	1	0	0	2	2	2	3	0	2	1	0	1	3	2	2	1	2	0	1	1	0	2	2	1	1	1	1
781	25	2	3	1	2	1	0	0	0	0	0	1	1	2	0	1	0	0	1	3	1	0	1	0	0	1	1	0	2	0	1	1	0	1	3	0	1	0	1	1	1	1	0	1	1	1	1	1	0
782	24	2	4	4	4	4	2	4	4	4	0	4	4	1	0	4	4	0	1	0	4	4	4	4	0	2	0	0	4	4	1	0	0	0	0	2	1	3	4	3	4	2	4	1	4	4	4	4	4
783	23	2	2	0	3	0	0	0	0	0	0	0	2	0	0	1	2	0	0	0	0	0	1	0	0	1	0	1	1	0	0	0	0	0	2	1	0	0	0	0	1	0	0	1	0	0	0	1	0
784	24	2	3	2	2	3	0	0	1	1	0	1	3	3	3	2	3	0	2	1	1	0	1	0	0	1	1	0	1	0	2	1	0	3	2	1	2	0	0	1	0	1	1	3	1	1	2	3	1
785	24	2	4	2	2	0	0	0	0	3	0	0	3	2	2	1	4	0	1	2	0	0	1	0	0	3	4	0	3	0	0	2	0	0	1	3	0	0	0	0	1	1	0	1	1	0	2	1	2
786	27	2	3	4	4	4	4	3	4	4	4	4	4	3	3	4	4	3	4	4	4	4	4	3	3	4	4	4	4	4	4	4	3	2	4	4	4	4	4	1	4	4	3	4	4	3	4	4	4
787	20	2	4	4	4	4	4	4	4	4	2	4	4	3	2	4	2	4	4	4	4	4	4	3	4	4	4	4	4	4	4	4	2	2	2	4	4	4	4	4	4	4	4	4	3	4	4	4	2
788	27	2	4	3	4	3	1	1	3	3	3	2	4	2	2	2	4	0	1	4	2	1	4	0	2	4	3	3	3	0	2	3	3	3	3	2	2	1	4	4	4	3	3	4	4	4	2	2	2
789	21	2	2	0	1	0	0	0	0	0	0	1	1	0	0	1	1	0	0	2	0	0	0	0	0	1	1	1	1	1	0	1	0	0	2	2	1	0	0	0	3	3	1	1	1	2	3	2	4
790	49	1	3	2	3	1	0	0	0	0	0	0	3	0	0	2	3	0	0	1	0	0	0	0	0	1	1	0	0	0	0	0	0	0	0	0	0	0	0	0	0	0	0	0	0	0	0	0	0
791	23	2	4	1	4	1	1	2	2	1	0	0	1	3	1	2	3	0	1	1	3	1	3	0	0	3	1	3	1	0	1	1	3	1	3	3	1	0	0	1	3	1	1	1	0	1	3	0	3
792	25	2	4	4	4	4	3	1	4	2	0	4	3	4	3	2	3	2	4	1	3	1	2	0	0	3	3	3	4	0	4	4	3	3	4	4	4	4	3	3	4	3	3	4	4	3	3	3	1
793	22	2	4	4	4	4	0	0	3	4	1	4	4	4	4	4	4	0	4	3	3	2	4	0	0	4	4	2	4	1	4	4	1	0	2	2	3	1	0	0	4	4	4	4	2	4	1	3	3
794	25	2	4	3	4	3	0	1	3	1	0	2	2	0	0	3	4	0	0	1	2	0	3	0	0	2	3	2	2	0	0	2	4	0	2	4	0	0	0	0	3	3	2	1	0	0	1	1	1
795	23	2	4	4	4	4	1	3	4	4	4	4	4	4	4	4	4	2	4	4	4	4	4	3	3	4	4	4	2	4	4	4	4	0	3	4	4	4	2	4	4	4	4	2	4	4	4	4	4
796	29	2	3	2	2	0	0	0	1	1	0	0	3	0	0	2	2	0	1	1	1	1	1	0	0	1	1	0	2	0	0	0	0	1	0	1	0	1	0	1	0	1	0	2	0	0	1	1	2
797	23	2	1	0	3	0	1	0	0	1	0	0	0	0	0	0	0	0	0	0	0	0	0	0	0	0	0	0	0	0	0	0	0	0	1	1	1	1	2	0	1	0	0	2	1	0	2	0	1
798	22	2	3	1	1	0	0	0	0	0	0	1	1	1	0	0	2	0	0	1	0	0	0	0	0	0	0	1	0	0	1	0	0	0	2	1	0	0	0	0	1	0	0	0	0	0	0	0	0
799	23	2	4	3	2	1	0	1	2	2	2	2	4	1	3	2	3	0	1	2	1	4	3	1	1	4	1	4	4	2	3	2	1	1	3	2	3	2	4	4	4	4	1	1	1	1	2	0	1
800	26	2	3	3	3	1	0	0	0	2	0	2	2	1	0	1	1	0	0	0	0	1	1	0	0	1	1	1	2	0	0	1	0	0	0	1	1	1	0	0	1	1	0	1	1	0	2	1	3
801	23	2	3	2	4	2	0	0	0	0	0	1	4	3	1	2	4	0	0	1	0	0	1	0	0	1	1	0	4	0	1	1	0	0	2	3	1	0	0	0	1	1	0	3	0	1	1	1	3
802	25	2	3	0	3	1	0	1	0	0	0	0	1	1	1	1	2	0	0	3	0	0	1	0	0	0	0	0	2	0	0	1	0	0	0	0	0	0	0	0	0	0	0	0	0	0	0	0	0
803	32	2	2	1	2	2	0	0	0	1	0	0	1	1	1	1	1	0	0	0	0	0	1	0	0	0	0	0	1	0	1	1	0	1	0	1	1	0	0	0	0	0	0	2	0	0	0	0	0
804	23	2	3	3	3	3	1	0	2	1	1	2	4	3	4	3	4	0	3	3	3	1	0	1	1	3	2	2	3	0	2	3	0	0	3	3	3	1	0	0	3	3	2	3	2	3	0	3	3
805	22	2	3	2	2	2	0	0	0	1	0	0	1	0	0	1	1	0	0	3	1	1	0	0	0	0	1	2	2	0	1	1	0	1	1	0	1	2	0	0	0	0	0	0	0	0	0	0	0
806	21	2	4	3	4	2	1	1	3	3	0	2	3	4	4	4	4	1	2	0	4	4	4	1	0	4	4	4	4	4	4	4	4	0	4	4	4	1	0	2	4	4	4	2	2	4	3	4	2
807	22	2	3	1	1	0	0	0	0	0	0	0	2	0	0	1	0	0	0	0	0	0	0	0	0	0	0	0	0	0	0	0	0	0	0	0	0	0	0	0	0	0	0	0	0	0	0	0	0
808	25	2	2	2	2	0	0	0	0	3	0	1	2	0	0	0	4	0	0	2	0	0	2	0	0	4	1	3	2	0	1	0	1	1	3	3	1	0	4	0	0	1	0	0	1	1	0	1	2
809	26	2	4	0	3	0	0	0	0	0	0	1	1	0	0	1	1	0	0	1	0	0	1	0	0	1	0	0	1	0	0	0	0	0	0	0	0	1	0	0	1	0	0	0	0	0	0	0	0
810	20	2	4	3	3	2	1	2	0	0	0	0	3	1	0	2	2	0	0	3	4	4	2	1	0	1	1	0	2	1	1	1	0	0	1	2	0	3	0	0	3	0	1	1	1	0	0	0	0
811	21	2	3	2	4	3	1	2	3	4	0	3	4	3	2	3	3	1	3	2	3	3	3	2	3	4	4	2	4	3	3	3	3	2	3	3	2	2	3	2	4	4	3	3	4	2	4	3	4
812	25	2	3	3	4	3	0	3	3	4	1	1	4	3	3	3	4	1	3	3	3	2	2	2	1	4	4	1	2	2	1	3	2	1	3	3	2	3	0	1	3	3	3	3	2	3	4	3	4
813	23	2	1	2	3	0	0	0	0	0	0	1	3	0	0	2	3	0	0	1	0	0	2	0	0	3	2	2	0	0	0	0	0	0	1	1	0	1	0	0	3	1	0	0	0	0	0	0	0
814	29	2	4	2	4	1	0	0	0	0	0	1	2	1	0	2	4	2	2	2	1	3	2	0	0	2	0	0	3	0	2	1	0	0	2	1	1	0	1	0	1	1	0	2	1	0	1	1	1
815	20	2	0	4	2	3	2	1	3	3	2	4	4	3	3	3	4	3	4	3	4	4	4	2	1	4	4	4	4	4	4	4	4	4	4	3	3	3	2	2	3	3	4	4	4	4	3	3	3
816	26	2	3	1	2	0	0	0	0	0	0	1	1	0	0	1	1	0	0	1	0	0	0	0	0	0	0	1	1	0	0	0	0	0	0	1	0	0	0	0	0	1	0	0	0	0	0	0	0
817	28	2	3	2	2	1	0	0	0	0	0	0	1	1	0	0	1	0	0	2	0	1	0	1	1	2	1	1	2	1	1	1	0	0	1	0	0	1	0	0	1	1	0	1	0	0	1	1	1
818	25	2	2	3	3	2	1	0	0	2	0	0	2	2	0	2	3	0	0	2	0	0	0	0	0	3	2	0	3	0	0	0	0	0	0	0	2	0	0	0	0	0	0	0	0	0	0	0	2
819	24	2	3	2	2	1	0	0	0	1	2	2	2	0	1	2	3	0	0	2	0	2	1	0	0	2	1	0	2	0	0	0	0	2	1	2	0	0	0	0	1	2	0	0	0	0	0	0	0
820	23	2	3	1	2	0	1	0	0	0	1	2	2	1	0	1	2	0	0	0	0	1	0	0	0	0	1	1	3	0	1	2	0	1	2	1	0	1	2	0	1	1	0	3	2	0	3	1	2
821	21	2	0	1	3	0	0	0	0	0	0	0	0	0	0	0	0	0	0	0	0	0	0	0	0	0	0	0	2	0	0	0	0	0	0	0	0	0	0	0	1	0	0	1	0	0	0	0	0
822	26	2	4	1	0	1	0	0	0	2	0	1	3	1	0	2	2	0	0	2	1	0	2	0	0	2	1	1	2	0	1	0	1	0	2	1	0	0	0	0	1	1	1	0	0	0	1	0	0
823	27	2	3	2	3	0	0	1	1	0	0	0	3	0	0	2	1	0	0	0	1	0	2	0	0	2	1	0	0	0	1	0	0	0	0	1	0	1	0	0	1	2	1	1	0	0	2	0	0
824	27	2	1	0	1	0	0	0	0	0	0	0	1	0	0	0	0	0	0	0	0	0	0	0	0	0	0	0	0	0	0	0	0	0	0	0	0	0	0	0	0	0	0	0	0	0	0	0	0
825	21	2	3	2	4	3	0	0	0	4	3	3	4	4	4	4	2	4	4	4	2	2	3	1	3	1	4	2	3	2	4	4	2	2	2	0	1	3	2	2	1	4	4	0	3	2	1	3	2
826	31	2	3	3	3	2	1	1	1	1	0	1	4	3	1	1	3	0	0	4	2	4	3	1	0	4	4	1	4	1	1	3	0	0	4	4	1	1	0	0	1	2	2	2	1	0	2	2	3
827	29	2	3	2	4	0	0	4	1	4	3	1	2	0	0	4	2	0	0	0	0	2	1	2	3	2	1	3	3	2	0	0	0	1	0	3	0	4	0	1	1	1	0	1	1	0	4	1	4
828	28	2	1	1	3	0	0	0	0	0	0	0	3	1	0	0	0	0	0	2	0	0	0	0	0	1	1	0	1	0	0	1	0	0	1	1	0	1	2	0	0	0	0	2	0	0	0	0	0
829	27	2	3	1	3	0	0	0	0	1	0	1	3	0	0	2	3	0	1	1	1	3	2	2	3	3	3	3	1	1	0	1	0	0	1	2	1	3	1	0	1	1	1	1	3	1	2	0	2
830	23	2	2	1	3	1	0	0	0	0	0	1	3	1	0	1	2	0	0	1	1	0	3	0	0	2	0	1	3	0	1	1	0	0	1	0	0	0	0	0	0	0	0	0	0	0	0	1	0
831	26	2	1	0	4	0	0	0	0	1	0	0	1	0	0	0	1	0	0	1	0	0	0	0	0	0	0	0	0	0	0	0	0	0	1	0	0	0	0	0	1	0	0	0	0	0	0	0	1
832	23	2	3	4	4	3	0	0	0	0	0	3	4	4	2	4	2	0	1	4	1	2	2	0	0	3	2	0	1	0	1	0	0	0	1	2	0	2	0	2	3	2	2	1	1	1	3	2	3
833	22	2	1	2	3	1	1	0	0	0	0	2	2	2	1	2	1	0	2	1	2	2	3	1	0	3	3	1	2	1	2	2	2	0	1	1	2	0	0	1	2	4	4	4	2	1	0	3	1
834	25	2	2	2	3	0	0	0	0	0	0	0	1	1	0	0	0	0	0	0	0	0	0	0	0	1	0	0	1	0	0	1	0	0	1	0	0	0	0	0	0	0	0	0	0	0	0	0	0
835	25	2	1	2	3	0	1	0	0	1	0	2	1	0	0	0	1	1	1	2	0	0	1	0	0	0	0	1	2	0	1	1	0	0	1	1	1	0	0	0	1	1	0	2	1	1	1	1	1
836	31	2	4	2	4	4	0	0	0	3	0	1	4	3	2	3	4	0	3	1	0	0	3	0	0	3	4	0	4	0	2	4	0	0	2	2	3	2	0	0	0	3	0	1	1	4	0	0	0
837	21	2	3	2	4	3	0	1	4	3	2	1	3	2	1	4	4	0	4	4	3	0	2	0	0	4	4	3	4	3	2	4	2	1	3	2	2	1	0	2	2	2	3	4	1	3	3	3	2
838	27	2	4	2	3	2	0	0	0	4	3	2	3	1	1	1	1	0	1	4	0	0	1	0	0	3	2	1	2	0	2	4	0	2	4	2	4	0	0	0	0	0	0	1	0	1	0	1	0
839	25	2	4	3	4	3	2	2	1	3	1	3	4	4	4	3	4	1	3	4	2	3	4	0	0	4	4	3	4	1	3	3	2	2	4	4	3	3	0	1	3	3	1	3	1	3	3	2	4
840	24	2	4	4	4	4	1	0	3	4	2	4	4	4	2	3	2	2	2	4	2	2	4	0	0	4	1	4	3	0	4	4	4	0	4	4	4	4	2	2	4	4	4	4	4	2	4	4	0
841	21	2	3	0	3	1	1	2	3	3	0	2	3	3	1	0	2	0	2	2	2	3	3	1	0	3	1	2	2	0	3	1	1	0	2	2	1	0	0	0	2	2	1	2	2	1	0	0	1
842	21	2	3	4	3	3	3	2	2	1	2	2	3	2	4	3	2	2	2	3	2	2	2	3	1	2	3	4	2	2	3	4	3	0	2	4	3	3	4	2	4	4	2	2	3	4	1	3	3
843	26	2	3	1	3	2	1	0	3	2	0	1	3	3	3	3	4	1	3	2	3	4	3	1	0	3	3	0	4	0	2	4	4	0	4	4	3	2	0	4	4	4	4	4	1	4	1	4	2
844	22	2	2	3	4	1	0	0	0	1	0	1	2	1	1	3	4	0	2	4	1	0	1	0	0	3	1	3	4	1	2	2	0	0	1	3	2	0	0	1	3	2	1	4	1	2	2	3	3
845	25	2	3	3	4	2	3	3	1	2	1	4	4	1	0	4	1	0	0	4	0	2	0	0	0	4	0	2	3	2	2	2	0	1	2	1	0	1	0	0	0	2	0	1	1	0	1	1	3
846	23	2	4	3	3	3	4	0	0	1	0	3	3	1	1	4	2	0	1	2	2	4	2	1	1	2	3	2	3	0	2	4	0	0	1	2	1	1	4	0	3	3	2	2	3	2	1	1	1
847	28	2	2	1	3	0	0	0	0	1	0	0	1	0	0	2	0	0	0	0	0	0	1	0	0	0	1	1	2	0	0	0	0	0	0	1	1	0	0	0	0	1	0	1	1	0	0	0	0
848	22	2	3	1	3	2	1	2	2	3	1	3	4	3	3	4	3	1	2	3	2	2	3	0	1	3	3	2	4	0	3	3	1	0	3	3	1	1	1	2	3	3	2	4	3	3	3	3	3
849	20	2	3	0	3	0	0	0	0	0	0	0	0	0	0	0	0	0	0	0	0	0	0	0	0	0	0	0	0	0	0	0	0	0	0	0	0	0	0	0	0	0	0	0	0	0	0	0	0
850	26	2	4	3	4	2	0	0	2	3	2	4	4	3	2	2	4	0	2	1	1	3	4	4	2	4	4	4	3	2	2	2	1	0	3	4	3	2	0	1	4	4	3	3	2	1	4	2	4
851	22	2	3	2	4	3	0	0	0	1	2	1	3	3	2	3	2	1	1	0	1	0	0	0	0	3	2	3	3	2	2	2	1	0	1	1	1	0	0	0	2	2	1	0	1	1	1	2	2
852	22	2	4	4	3	3	2	1	2	2	2	3	2	4	3	1	1	1	1	3	1	3	2	1	3	1	2	3	4	2	4	4	2	2	3	3	2	3	3	1	4	4	4	4	2	4	1	4	1
853	30	1	3	4	4	4	2	0	1	4	1	4	4	4	4	4	4	1	3	4	4	4	4	2	2	4	4	2	4	4	4	4	2	4	4	4	4	4	4	4	4	4	4	4	4	4	4	4	4
854	25	2	0	2	3	0	1	0	1	1	0	2	3	0	1	3	1	1	0	1	3	3	2	0	0	3	1	0	4	0	2	2	1	0	2	1	4	0	3	3	2	3	2	1	2	3	2	2	2
855	23	2	4	0	3	0	0	0	0	0	0	0	1	0	0	0	2	0	0	0	0	0	0	0	0	0	0	0	1	0	0	0	0	0	0	0	0	0	0	0	0	0	0	0	0	0	0	0	0
856	24	2	4	4	4	4	2	1	3	4	3	3	4	4	4	4	4	0	3	4	3	4	4	3	2	4	4	4	4	3	4	4	3	2	3	4	2	2	2	2	4	4	4	4	2	4	4	3	4
857	28	2	0	4	4	3	4	4	3	3	0	4	4	2	2	3	4	4	3	1	1	4	4	4	4	4	4	4	1	4	1	1	1	1	4	4	4	4	4	4	3	3	1	1	4	1	2	1	1
858	21	2	3	2	3	1	1	1	0	1	0	3	4	0	1	3	4	1	1	3	2	1	3	2	2	4	3	3	3	1	1	2	1	2	4	4	2	2	2	2	4	4	2	3	3	1	1	3	0
859	23	2	3	3	3	1	0	0	0	0	0	1	1	1	0	3	1	0	1	2	0	0	1	0	0	2	1	2	2	0	2	0	0	0	2	1	1	2	0	0	0	0	0	1	1	1	0	1	1
860	25	2	2	3	3	1	0	1	2	0	0	1	1	1	0	1	1	0	1	2	1	0	0	0	0	1	0	0	1	0	1	1	0	0	1	1	1	0	0	1	0	0	0	2	1	0	1	3	1
861	20	2	3	3	4	3	1	1	2	1	2	1	1	1	1	3	2	0	0	2	2	0	1	0	0	2	1	0	2	0	2	2	1	0	2	1	1	1	0	0	1	1	1	0	0	0	0	1	0
862	22	2	4	3	3	4	1	0	3	4	0	3	4	3	4	1	2	0	4	4	2	4	2	0	0	3	4	0	4	0	3	4	2	1	2	3	2	0	0	1	4	3	2	2	0	4	4	2	4
863	22	2	4	2	3	1	0	0	1	3	2	3	3	2	1	2	3	0	1	4	3	1	2	1	0	2	1	2	4	0	0	0	0	0	2	2	1	3	2	1	2	2	2	2	2	0	1	1	3
864	23	2	3	3	2	0	0	0	0	0	0	2	1	1	1	1	2	0	1	3	0	4	1	2	0	1	1	0	1	0	1	2	0	3	1	0	1	1	0	0	0	1	0	0	1	0	0	0	0
865	20	2	2	3	2	3	0	1	0	2	0	2	3	2	3	3	4	0	1	3	3	2	2	2	0	3	3	3	3	1	2	3	2	2	3	3	2	1	0	0	3	3	3	3	3	3	2	1	2
866	23	2	4	3	3	2	0	0	3	3	0	0	2	2	1	3	4	0	1	3	3	0	3	0	0	2	2	2	3	0	1	2	1	0	1	3	0	0	0	0	3	2	2	2	0	1	2	1	1
867	28	1	3	3	3	2	0	0	0	1	0	1	2	1	2	3	4	0	0	1	1	1	2	0	0	3	2	0	2	1	1	2	2	1	3	2	0	0	1	0	1	1	1	1	1	2	0	1	3
868	24	2	4	2	4	1	0	0	0	0	1	2	3	4	1	0	4	0	4	4	4	3	4	2	0	4	4	3	4	0	3	4	0	0	3	4	4	2	0	0	0	1	1	3	2	4	2	4	1
869	25	2	3	3	3	3	3	3	4	4	3	4	4	4	3	3	4	3	3	3	4	3	3	2	2	2	2	4	3	3	4	4	4	2	3	3	3	2	2	4	3	3	4	4	2	2	3	3	2
870	31	2	2	2	2	2	2	3	3	4	1	3	4	2	2	2	3	2	2	2	3	4	4	4	4	4	4	4	3	4	4	4	4	4	4	4	2	2	4	4	4	4	4	2	4	4	4	2	4
871	21	2	3	0	3	1	0	0	0	0	0	0	0	0	0	0	0	0	0	0	0	0	0	0	0	0	0	0	0	0	0	0	0	0	0	0	0	0	0	0	0	0	0	0	0	0	0	0	0
872	27	2	3	0	2	1	0	0	0	0	0	1	2	1	0	1	3	0	0	4	0	2	2	1	1	2	0	0	3	0	1	1	0	0	1	1	1	1	1	0	0	0	1	3	1	0	0	0	0
873	24	2	3	2	2	2	0	0	0	1	0	0	3	2	2	2	2	0	0	2	0	0	1	0	0	1	2	1	2	1	1	2	0	0	1	0	2	0	0	0	2	2	0	2	0	0	0	1	0
874	21	2	2	0	1	0	1	0	0	0	0	0	0	1	0	0	1	2	1	0	1	0	1	2	0	1	0	1	0	0	0	1	1	0	0	1	2	0	0	0	0	1	0	1	1	1	1	0	0
875	22	2	2	3	3	3	0	0	1	3	2	0	2	2	2	2	1	0	2	2	3	3	2	0	0	2	2	2	3	2	1	1	2	1	3	2	1	0	0	1	2	2	2	2	0	1	2	2	3
876	21	2	4	1	2	1	0	1	0	2	2	1	3	0	0	3	2	0	1	2	2	3	0	2	2	1	1	0	0	1	1	1	0	0	0	0	0	1	1	1	1	1	0	0	1	0	2	1	3
877	31	2	3	2	3	2	2	3	2	3	1	3	3	2	2	2	4	2	2	3	1	2	3	4	3	3	2	3	2	4	2	2	2	0	2	3	2	4	4	2	3	3	1	1	2	1	1	1	2
878	22	2	4	1	3	3	0	0	1	3	1	2	4	2	2	3	3	0	2	2	1	0	3	0	0	2	3	2	3	1	2	3	1	0	1	2	2	0	0	0	2	2	1	2	1	2	3	3	3
879	24	2	3	4	3	3	1	0	1	1	0	3	4	2	2	4	3	0	1	2	2	2	2	0	0	2	1	0	2	0	2	2	1	0	3	2	1	1	0	0	1	1	0	1	0	1	2	2	2
880	26	2	3	3	1	4	0	2	3	4	3	4	4	3	4	3	4	1	3	3	3	3	3	2	1	4	3	2	4	3	3	3	2	1	2	3	3	1	1	3	3	3	3	3	3	3	3	4	4
881	22	2	2	1	4	1	0	1	1	3	1	2	3	2	1	2	4	0	0	4	2	4	2	0	2	4	3	1	3	1	1	1	3	0	2	4	1	2	0	1	3	3	2	2	1	1	1	1	2
882	27	2	1	1	1	1	0	1	0	0	0	0	0	0	0	0	0	0	0	1	0	0	0	0	0	0	0	0	1	0	1	0	0	0	1	0	0	0	0	0	0	0	0	0	0	0	0	0	0
883	19	2	4	3	4	1	0	1	0	4	0	3	1	2	0	3	1	0	0	3	0	2	1	0	0	3	1	2	3	0	2	3	0	0	3	3	0	1	1	0	0	0	0	1	0	0	3	1	4
884	21	2	3	3	3	2	0	1	1	2	1	3	3	2	2	4	2	0	2	3	2	1	3	0	0	3	2	3	4	0	2	2	1	1	3	1	2	2	1	1	2	2	2	3	0	2	3	2	3
885	23	1	3	3	4	3	2	1	3	2	2	2	4	3	2	4	2	3	0	1	3	0	2	2	1	2	3	2	4	2	2	2	2	0	3	4	1	1	0	3	3	3	2	2	2	2	3	4	2
886	24	2	4	3	3	3	0	0	2	1	0	1	3	4	3	3	2	0	2	2	3	2	3	1	1	3	3	2	3	1	3	3	1	1	3	3	3	2	1	3	4	3	2	3	3	3	3	3	3
887	23	2	1	1	4	3	0	0	1	2	0	1	2	3	3	4	3	0	3	4	4	1	2	0	0	4	2	0	4	1	3	3	4	3	4	4	3	3	2	1	4	4	4	4	4	4	4	4	3
888	24	2	4	2	4	4	1	2	1	4	3	3	4	4	4	4	4	0	2	4	3	3	2	3	2	4	4	4	4	4	4	4	3	1	3	3	3	1	2	1	4	3	3	4	1	3	4	3	4
889	28	2	1	0	3	0	0	0	0	0	0	0	2	1	0	1	2	0	0	0	0	2	0	0	0	1	1	1	0	0	0	0	0	0	1	2	1	1	0	0	2	2	1	0	0	1	1	1	2
890	30	2	3	3	3	1	0	0	0	2	0	1	2	2	1	2	2	0	0	1	0	0	2	1	0	2	2	0	1	0	1	1	0	1	1	2	0	0	0	0	2	2	0	1	1	1	2	1	1
891	32	2	4	2	3	3	0	1	0	1	1	1	2	2	2	3	2	0	2	2	1	4	3	3	3	4	4	3	4	3	3	3	2	0	4	2	3	4	1	0	3	3	1	4	4	3	1	2	2
892	23	2	1	3	4	3	0	3	2	2	0	1	4	1	0	2	3	0	1	3	2	3	1	0	0	4	3	0	4	0	1	4	0	0	1	2	0	0	0	0	3	3	0	1	1	1	1	0	4
893	27	2	4	4	4	4	3	4	4	4	4	3	4	4	4	4	3	2	4	4	3	3	4	4	4	4	4	3	3	4	4	4	3	2	4	4	3	3	4	3	4	4	4	4	3	4	3	3	4
894	25	2	2	0	4	2	0	0	0	2	0	1	1	2	1	3	2	0	0	4	0	0	1	0	0	1	3	0	3	0	0	0	0	0	0	1	0	0	0	0	1	0	0	2	0	0	3	2	4
895	21	2	4	4	4	4	1	3	2	4	1	4	4	4	4	3	4	1	4	4	3	4	4	1	2	4	4	4	4	3	4	4	2	0	4	4	4	2	4	3	4	4	2	3	4	4	4	4	4
896	21	2	1	3	4	3	3	0	1	2	0	4	4	4	2	2	1	1	2	4	2	2	1	0	0	3	3	1	4	0	3	3	0	0	2	3	3	1	1	0	1	1	0	3	2	2	1	4	3
897	21	2	1	1	4	2	0	0	2	4	0	2	4	2	1	2	3	0	2	1	4	0	4	0	0	4	2	1	2	0	3	2	0	0	2	4	3	0	0	0	3	4	4	2	1	0	3	1	1
898	22	2	4	4	4	4	0	0	0	1	0	2	3	3	3	3	3	0	3	4	2	0	3	0	0	3	3	3	4	2	3	3	0	0	3	3	3	0	0	0	2	2	0	3	2	3	2	4	1
899	26	2	4	4	4	2	1	1	3	4	4	4	4	3	2	3	4	0	4	4	4	3	3	2	0	4	4	3	4	3	3	4	3	3	3	4	3	3	1	3	4	4	2	3	4	3	3	3	4
900	26	2	3	4	4	2	0	0	0	3	0	1	4	1	1	4	3	0	1	1	1	0	2	0	0	4	3	4	2	0	0	1	0	0	0	2	1	0	0	0	2	2	1	1	1	1	3	2	3
901	23	2	4	2	3	2	0	1	0	1	0	0	0	0	0	3	2	0	0	1	0	0	0	0	0	0	1	1	2	0	0	0	0	1	0	2	0	0	0	0	1	0	0	2	2	1	1	1	0
902	21	2	4	3	4	2	0	0	0	0	0	2	2	2	2	3	4	0	0	3	0	1	0	0	0	2	1	3	3	0	1	1	0	0	2	1	0	3	2	0	4	2	2	3	0	0	1	0	1
903	22	2	3	2	3	2	0	0	0	1	0	0	1	1	1	3	3	0	0	0	0	1	2	2	1	1	2	0	1	0	1	0	0	0	1	1	0	3	0	1	0	1	0	0	0	0	3	0	4
904	22	2	4	3	4	3	1	2	3	3	2	1	4	4	3	4	4	0	2	1	3	0	3	0	0	4	2	3	4	2	2	2	2	0	2	3	2	0	0	0	3	3	2	2	0	0	3	2	4
905	26	2	4	4	2	4	1	1	0	0	1	2	3	4	4	4	4	3	4	4	1	3	4	1	1	3	4	3	4	1	4	4	1	1	4	2	4	1	2	1	2	3	1	4	4	4	2	4	2
906	23	2	4	2	3	1	1	2	2	3	0	2	3	2	1	2	3	0	2	4	2	3	3	0	0	3	3	3	3	1	1	3	0	0	2	3	2	0	0	0	2	2	0	3	1	2	3	2	3
907	22	2	3	2	2	3	1	1	0	4	2	2	4	1	3	2	4	0	1	2	1	2	2	1	4	2	4	0	0	0	2	1	2	0	0	1	0	0	0	2	1	1	1	0	0	0	1	0	2
908	23	2	3	3	3	3	0	1	0	2	1	0	2	2	1	1	1	0	1	2	1	0	1	0	0	3	2	2	2	0	1	1	0	0	1	1	1	0	0	0	1	1	0	1	1	1	2	1	1
909	23	2	3	2	1	0	0	2	0	0	0	1	1	0	0	2	1	0	0	0	0	2	1	0	0	1	0	0	2	0	0	0	0	0	0	0	0	0	0	0	0	0	1	1	1	0	0	0	2
910	21	2	4	3	3	1	1	0	0	3	0	1	4	1	1	2	4	0	0	4	1	3	4	0	0	3	2	3	4	0	1	0	3	0	3	3	1	3	3	1	4	3	1	3	3	1	3	2	3
911	27	2	2	0	3	3	0	0	0	0	0	0	3	2	2	1	2	0	0	4	0	0	1	0	0	0	1	0	2	0	2	2	0	0	0	3	0	1	0	0	1	0	0	1	0	1	0	1	0
912	24	2	1	3	3	2	0	0	4	1	0	2	3	2	2	4	2	0	3	2	4	1	2	0	0	2	3	1	3	0	2	3	1	0	3	1	1	2	0	4	3	2	4	2	2	3	1	2	0
913	27	2	3	3	2	0	0	0	0	0	0	0	2	1	0	1	1	0	0	4	0	0	0	0	0	0	0	0	0	0	0	2	0	0	0	0	0	0	0	0	0	0	0	0	0	0	2	1	1
914	24	2	3	2	1	2	0	2	1	0	1	3	4	4	1	1	4	2	2	3	3	4	4	2	2	1	4	2	4	3	2	4	0	1	3	4	2	4	0	1	4	4	2	2	3	2	3	4	1
915	23	2	4	4	4	3	1	0	0	0	1	3	3	3	3	3	2	0	1	2	0	0	3	1	0	3	3	3	3	1	3	2	1	0	2	2	1	3	0	0	3	2	1	3	3	2	2	3	2
916	23	2	3	2	4	1	2	3	3	4	2	3	4	3	3	2	3	2	4	4	4	4	4	3	4	4	3	3	4	4	3	4	4	4	4	4	2	4	2	3	4	4	4	3	4	3	4	1	4
917	28	2	3	3	4	2	0	0	0	1	1	0	3	3	0	2	1	0	1	1	0	0	1	0	0	1	1	1	3	0	1	4	0	0	1	3	0	0	1	0	3	1	0	4	4	4	4	4	4
918	24	2	2	0	3	1	2	3	1	2	3	3	4	3	1	3	3	0	1	0	1	2	4	3	3	3	4	1	3	3	2	2	0	0	3	3	3	4	4	2	2	2	1	3	3	1	2	2	0
919	29	2	3	3	4	4	0	0	0	3	0	1	3	1	1	3	2	0	1	1	0	0	1	0	0	1	1	3	2	0	0	0	0	0	1	1	0	0	0	0	1	1	0	1	0	0	1	0	0
920	28	2	2	1	3	0	0	0	0	1	0	1	3	0	0	2	2	0	0	3	0	0	1	0	0	1	0	0	3	0	1	0	0	0	2	0	0	0	0	0	1	0	0	1	0	0	2	0	1
921	21	2	4	3	4	2	3	2	4	4	1	4	4	4	4	4	4	2	4	4	4	4	4	2	3	4	4	4	4	3	4	4	4	1	4	3	3	4	4	3	4	4	4	4	4	4	4	4	4
922	28	2	3	2	2	1	0	1	0	1	0	1	3	0	0	2	3	0	0	2	0	1	2	1	1	3	1	1	1	1	1	2	0	0	1	3	0	1	0	0	2	2	0	1	1	1	1	1	1
923	20	2	2	3	1	2	0	3	2	1	1	4	4	2	1	2	3	0	2	2	2	0	3	1	0	3	2	2	3	1	1	2	2	2	2	2	2	1	2	1	3	2	3	3	2	2	3	2	0
924	24	2	3	3	4	2	1	1	2	3	0	3	4	3	1	2	4	0	1	0	0	2	3	0	0	4	3	4	4	0	3	3	2	0	1	3	1	0	0	0	3	3	1	3	1	2	2	4	4
925	21	2	3	3	3	2	1	0	0	2	0	2	3	2	2	3	2	0	2	1	2	1	1	0	0	3	2	2	3	0	3	1	1	0	2	2	1	1	1	1	1	2	1	2	1	0	2	2	0
926	23	2	2	1	3	3	3	0	0	2	2	3	3	1	1	2	1	2	0	1	1	0	2	1	0	3	1	1	1	1	1	2	1	0	2	2	1	1	0	0	0	0	0	0	0	0	1	1	1
927	24	2	4	3	4	3	1	2	1	1	2	2	3	3	2	3	4	1	2	1	1	2	2	2	2	3	3	1	3	2	2	3	1	1	3	2	3	3	1	1	1	1	1	3	3	3	1	2	2
928	23	2	3	2	3	0	0	1	0	1	1	2	4	2	0	2	3	0	1	1	1	2	1	1	1	3	0	2	1	1	1	1	2	0	2	2	0	1	0	0	4	2	0	1	0	0	2	0	3
929	27	2	3	2	3	0	1	0	1	2	0	1	2	1	0	3	2	0	0	2	1	2	1	0	1	2	1	0	3	1	0	1	0	0	1	1	0	2	1	0	1	0	0	1	0	0	3	0	3
930	22	3	3	2	4	0	3	2	1	3	0	3	4	2	1	1	3	1	2	2	2	3	2	2	2	3	2	3	3	1	2	1	1	2	3	3	1	2	3	1	2	2	1	1	2	0	2	1	3
931	21	2	3	4	1	3	0	1	1	3	1	2	4	2	2	4	2	0	1	1	0	4	4	1	1	4	4	3	3	3	3	4	0	2	3	3	3	2	0	0	1	3	2	3	3	3	4	3	4
932	21	2	4	4	4	3	2	0	0	4	2	3	4	3	3	3	4	2	3	4	3	3	3	0	0	4	4	4	4	0	3	4	0	0	3	4	2	0	3	3	2	3	2	3	3	3	4	3	4
933	27	2	3	3	3	1	0	0	0	2	3	1	4	1	0	3	1	0	0	1	0	2	2	1	1	3	1	1	2	1	1	1	0	0	1	3	0	1	1	0	1	2	0	0	1	0	1	0	3
934	27	2	4	4	4	4	4	4	4	4	4	4	4	4	4	4	4	4	4	4	4	4	4	4	4	4	4	4	4	4	4	4	4	4	4	4	4	4	4	4	4	4	4	4	4	4	4	4	4
935	26	2	3	3	4	3	1	0	3	3	2	3	4	2	2	3	3	1	2	2	3	2	4	2	2	3	2	1	4	3	3	2	2	3	4	4	3	2	4	2	2	4	3	4	3	3	2	4	3
936	27	2	2	4	3	4	2	0	0	3	1	4	4	4	4	3	0	4	4	3	4	4	4	4	1	2	4	3	4	4	4	4	2	2	2	1	2	4	0	0	4	4	3	0	2	4	4	4	2
937	23	2	3	2	2	0	0	2	0	3	2	4	4	0	0	0	1	0	0	4	0	4	2	1	3	1	0	0	4	1	3	0	0	1	0	0	0	2	4	0	0	2	0	0	4	0	0	0	0
938	23	2	4	4	4	4	0	4	3	4	0	4	4	4	4	2	4	4	3	4	3	2	4	0	0	4	4	4	4	0	3	2	3	0	4	4	0	1	2	0	4	4	4	4	4	4	4	3	4
939	20	2	4	3	3	3	0	0	1	0	0	3	2	2	2	2	3	0	1	4	0	3	0	1	0	2	1	0	4	0	0	1	0	0	2	0	2	0	0	0	0	0	0	2	0	2	1	2	2
940	27	2	3	3	3	1	0	0	1	2	0	0	3	1	0	2	1	0	1	1	1	0	1	0	0	2	1	0	2	0	1	1	1	0	1	1	1	0	0	0	1	1	2	1	0	0	1	1	1
941	25	2	1	2	3	1	0	0	0	1	0	1	3	3	0	1	4	0	2	0	1	0	1	0	0	1	2	2	2	0	2	0	0	0	0	1	0	0	0	0	3	2	1	1	0	0	0	0	0
942	22	2	4	2	2	1	0	0	1	3	0	3	3	3	2	3	4	0	1	1	1	3	4	0	0	4	3	1	4	3	2	4	4	0	3	2	3	4	4	2	4	4	2	4	3	3	2	3	3
943	29	2	3	2	2	1	1	0	0	2	1	1	3	2	1	1	3	0	1	0	1	0	3	1	1	1	0	0	3	0	1	1	0	0	1	0	1	1	1	0	1	1	1	1	1	1	2	1	2
944	21	2	3	2	4	1	0	0	1	1	1	1	4	3	1	1	2	0	2	3	1	0	1	0	0	3	3	4	2	0	1	4	0	1	3	3	1	0	2	0	1	2	0	4	1	1	2	3	4
945	33	2	4	4	4	4	2	2	3	4	3	3	4	4	4	4	4	0	2	2	2	2	3	0	0	4	4	4	4	2	3	4	2	0	4	4	1	0	0	2	4	4	4	4	4	2	4	4	4
946	20	2	4	4	3	4	0	0	4	3	2	3	4	4	3	4	3	0	4	2	4	4	4	1	0	4	4	3	3	2	3	4	3	0	3	3	4	1	3	0	4	4	3	3	3	4	4	4	2
947	24	2	4	2	3	2	1	0	0	1	2	2	2	3	3	1	0	0	1	3	2	0	4	0	0	2	4	1	2	0	4	3	1	0	2	2	3	2	0	0	0	1	2	3	1	3	0	2	1
948	26	2	3	0	3	1	0	0	1	2	0	3	3	1	0	0	3	0	0	4	3	0	1	0	4	1	1	0	4	0	0	0	1	0	1	3	0	4	0	1	1	0	0	3	0	1	4	3	4
949	22	2	3	1	4	3	0	0	2	4	0	0	4	2	0	1	3	0	0	1	1	2	0	0	0	4	2	4	0	0	0	1	3	1	1	2	0	0	0	1	4	2	2	1	2	0	0	3	1
950	34	2	4	0	3	0	0	0	0	3	0	0	3	3	0	3	4	0	2	4	2	0	2	0	0	3	2	2	2	0	2	3	0	0	2	2	1	2	0	0	2	2	1	2	1	0	3	0	3
951	25	2	2	3	3	3	2	0	2	3	2	3	4	2	2	3	2	2	3	4	2	1	2	0	0	3	3	2	3	0	2	3	2	0	3	3	3	0	2	1	3	1	2	2	3	3	3	3	3
952	22	2	4	2	2	1	1	1	1	3	0	0	4	1	1	3	0	1	0	4	1	1	0	0	0	1	1	0	3	0	1	3	3	2	0	1	0	1	0	0	3	3	1	2	1	0	3	1	4
953	20	1	2	2	0	3	1	4	3	2	4	3	2	3	4	2	2	2	3	1	1	2	3	2	2	3	2	1	3	2	0	1	3	0	1	1	0	0	1	3	2	2	0	3	1	2	0	2	1
954	26	2	4	0	3	4	1	0	3	4	0	4	4	4	4	4	4	1	4	3	4	4	4	0	1	4	4	3	3	2	2	4	3	0	3	4	4	4	0	3	4	4	3	4	4	4	4	4	3
955	29	2	4	3	4	4	3	1	4	4	1	4	4	4	4	4	4	2	2	3	3	4	3	1	1	4	3	2	4	2	3	3	4	1	3	3	3	0	4	4	4	4	4	4	4	4	3	4	3
956	30	2	3	2	3	1	0	1	0	3	0	1	4	1	0	3	3	0	1	1	2	1	2	0	0	3	2	0	3	1	1	3	0	1	2	3	0	3	0	0	0	1	0	1	0	0	0	1	2
957	30	2	3	4	4	4	1	0	4	2	0	3	4	4	4	4	3	1	2	2	4	4	4	2	0	3	2	2	1	0	3	4	0	0	2	2	2	2	2	4	4	3	4	4	3	3	1	3	0
958	23	1	3	1	2	0	0	1	0	1	0	0	1	1	1	1	2	0	0	2	0	0	1	0	0	2	1	1	2	0	1	1	0	0	0	2	0	0	0	0	1	1	0	1	0	0	1	1	2
959	34	2	3	0	4	0	0	0	0	0	0	0	2	0	0	1	4	0	0	2	0	0	1	0	0	1	0	0	1	0	0	0	0	0	0	1	0	0	0	0	1	0	0	0	0	0	0	0	1
960	23	2	4	1	3	2	0	0	1	2	0	0	1	1	0	1	3	0	0	2	1	1	3	0	0	1	1	1	1	0	1	1	2	0	1	0	0	0	0	0	1	1	0	1	0	0	1	0	0
961	30	2	3	2	3	2	4	4	4	2	0	4	4	2	1	1	4	4	3	1	3	4	4	4	4	4	4	3	4	4	2	1	2	4	4	4	4	4	4	3	3	4	4	4	4	2	2	2	0
962	27	2	2	2	3	3	0	2	1	4	0	1	2	2	3	2	3	0	2	2	2	0	2	0	0	2	2	2	4	2	2	2	0	1	3	2	1	0	0	0	1	1	1	1	1	2	1	2	2
963	23	2	3	3	3	3	0	1	2	4	0	1	2	2	2	2	1	1	1	3	3	1	2	0	0	3	3	3	3	0	2	4	3	0	1	4	3	1	0	1	2	2	3	3	2	2	4	3	4
964	22	2	2	3	3	1	0	0	2	3	0	1	1	2	0	2	2	0	2	1	2	0	1	0	0	2	2	0	2	0	0	1	0	0	2	3	2	0	0	0	0	1	1	2	0	1	1	0	2
965	27	2	3	2	1	0	0	0	0	0	0	0	2	0	0	0	2	0	0	3	1	2	1	0	0	1	0	0	1	1	0	1	0	0	0	0	0	1	0	1	1	0	0	1	0	0	0	0	0
966	20	2	3	0	2	1	0	0	2	1	0	0	3	3	1	0	0	0	0	2	1	0	2	0	0	0	2	0	0	0	0	1	0	0	1	0	2	0	0	0	0	0	0	0	0	0	1	0	1
967	22	2	4	3	3	2	0	0	3	3	0	1	4	1	1	3	4	0	1	2	2	3	3	0	0	4	3	2	2	1	1	2	3	1	1	3	1	1	1	2	3	3	2	2	1	2	3	2	3
968	24	2	3	4	2	4	0	0	3	3	3	3	4	4	3	4	4	0	2	4	3	1	2	1	3	1	3	4	2	1	3	4	0	0	3	3	2	3	1	1	4	4	2	2	4	3	4	4	4
969	27	2	3	4	1	3	0	0	1	0	0	2	0	1	2	0	1	0	1	4	1	1	0	0	0	0	3	0	3	1	3	4	0	0	4	0	1	2	0	0	0	0	0	2	1	4	2	3	1
970	34	1	2	1	2	1	0	0	0	0	0	1	1	0	0	1	2	0	0	1	1	0	0	0	0	1	1	1	1	0	0	0	1	1	1	2	0	0	0	0	1	1	0	0	0	0	2	0	2
971	25	2	4	4	4	3	0	2	3	2	2	2	4	4	4	2	2	0	1	4	0	2	1	4	4	4	4	3	4	3	1	0	0	0	2	2	1	2	3	0	3	2	3	0	0	2	2	2	2
972	22	2	1	2	1	0	0	0	0	1	0	1	1	0	0	1	0	0	0	2	0	1	0	0	0	0	0	0	1	0	1	2	0	0	1	0	0	1	1	0	0	0	0	0	1	0	2	0	1
973	18	2	2	3	4	1	0	0	1	2	1	1	3	1	1	3	2	0	1	0	2	3	2	3	2	3	3	3	1	2	2	1	4	2	2	3	3	3	1	3	4	3	2	2	3	2	3	2	3
974	23	2	3	3	4	4	1	0	2	3	0	3	4	3	3	3	3	2	3	3	3	3	3	0	2	3	3	3	3	3	3	3	3	1	3	3	3	2	1	3	3	4	3	3	3	3	3	3	3
975	27	2	1	1	2	2	0	0	1	0	0	2	2	3	2	2	3	0	1	3	1	1	1	0	0	2	1	0	3	0	1	1	0	0	1	1	0	0	0	0	1	1	1	1	0	0	1	1	1
976	20	2	4	2	4	2	1	0	0	4	0	0	4	2	1	3	4	1	1	0	0	2	2	0	0	4	1	1	2	0	1	1	0	0	2	4	1	1	1	0	4	3	0	1	1	1	3	1	4
977	21	2	3	1	3	1	0	0	1	3	1	1	3	2	1	2	3	0	1	1	2	0	4	0	0	3	3	3	4	0	2	2	2	3	3	4	1	0	0	2	3	4	1	3	1	1	3	3	4
978	26	2	2	3	3	1	0	0	0	2	0	0	2	0	0	2	1	0	0	0	0	0	0	1	0	2	1	1	2	0	0	2	0	0	1	2	0	0	0	0	2	0	0	1	0	0	1	0	2
979	25	2	3	1	1	0	1	1	1	0	0	1	1	1	0	1	2	0	1	0	1	1	0	1	1	1	0	0	1	1	1	0	1	0	1	1	1	1	1	0	0	0	1	1	1	0	0	0	0
980	25	2	3	4	2	0	0	0	0	0	3	0	3	0	0	2	2	0	1	3	0	0	1	1	0	1	0	0	1	0	0	2	0	0	0	0	0	2	0	0	1	1	0	0	0	1	1	1	0
981	21	2	3	0	3	0	0	0	0	1	0	1	1	1	0	0	0	0	0	1	0	0	0	0	0	1	0	0	2	0	0	0	0	0	0	0	0	1	0	1	0	0	0	0	0	0	0	0	1
982	22	2	4	0	3	2	0	0	0	0	0	0	1	1	1	0	1	0	0	1	1	0	1	0	0	1	1	0	1	0	0	1	0	0	1	0	0	0	0	0	0	0	1	0	0	1	0	0	0
983	21	2	3	2	3	1	0	1	0	1	1	4	3	2	2	2	2	1	2	3	1	1	1	3	3	2	1	1	4	1	1	1	1	0	3	3	3	2	1	1	3	3	1	4	4	4	4	4	4
984	25	1	4	2	2	2	0	0	0	2	0	0	1	1	0	1	0	0	0	0	1	0	0	0	0	3	0	1	0	0	0	0	0	0	0	0	0	0	0	0	0	0	0	0	0	0	0	0	0
985	23	2	1	2	4	2	1	1	0	0	2	3	3	1	1	1	2	0	0	0	1	1	0	1	1	1	2	1	0	0	0	0	0	0	1	2	1	3	3	0	2	0	0	1	3	0	2	0	2
986	25	2	3	2	1	0	0	0	0	0	0	1	2	0	0	0	0	0	0	0	0	0	0	0	0	2	1	0	3	0	0	1	0	0	0	0	0	0	0	0	1	1	0	2	1	0	1	0	0
987	21	2	4	3	3	3	0	0	3	2	0	3	4	4	3	2	3	0	2	3	2	3	4	1	0	3	1	0	2	0	2	2	3	3	2	4	1	1	0	2	2	2	3	2	1	1	3	1	3
988	24	2	4	4	4	4	4	4	3	4	4	4	3	4	4	4	4	3	4	4	4	4	4	2	3	4	3	4	4	4	4	4	1	2	4	4	3	3	2	1	4	4	4	4	4	4	4	4	4
989	24	2	4	4	4	4	0	0	4	4	1	3	4	4	4	4	4	0	4	4	4	3	4	2	3	4	4	4	4	1	4	4	4	4	4	4	4	2	0	4	4	4	4	4	4	4	4	4	2
990	30	2	4	4	4	3	4	3	3	4	1	4	4	3	3	4	4	3	3	3	3	4	3	3	4	4	3	4	3	2	3	4	2	3	4	4	3	4	4	3	4	4	4	3	4	3	3	2	3
991	20	2	4	2	3	2	0	0	0	0	0	0	1	1	0	0	0	0	0	2	0	0	0	0	0	1	1	2	2	0	0	0	1	0	1	2	3	3	0	0	1	0	0	2	0	2	0	1	0
992	22	2	4	4	4	3	0	0	1	3	0	2	4	1	2	3	4	0	1	2	3	3	2	0	0	3	3	2	4	0	1	1	0	1	1	2	1	4	3	3	3	3	2	3	3	2	3	2	4
993	21	2	4	4	4	2	0	0	2	3	0	0	3	3	1	4	4	0	2	1	3	3	3	2	2	3	3	4	4	1	1	2	2	0	2	3	0	0	0	0	2	3	1	2	0	0	1	0	2
994	27	2	3	3	3	0	0	3	0	2	2	2	3	1	0	2	3	0	0	3	0	0	0	1	2	3	2	3	3	2	2	0	0	0	2	3	0	2	1	0	3	1	1	1	1	0	3	1	3
995	20	2	3	4	4	3	3	3	2	4	1	3	4	3	3	4	4	1	3	4	3	4	2	2	2	4	4	3	4	2	3	4	3	3	3	4	2	3	1	2	4	3	2	3	3	3	4	3	4
996	23	2	3	2	3	3	1	0	2	4	0	3	3	4	0	4	4	0	3	4	3	2	3	0	0	4	3	3	4	2	4	4	2	2	3	3	1	3	0	0	3	3	2	4	3	3	3	3	2
997	22	2	4	3	4	3	1	1	2	3	2	2	4	2	2	3	4	1	2	2	3	3	3	2	2	4	3	3	3	1	2	3	2	3	3	3	3	1	1	2	3	3	3	2	1	3	3	2	3
998	21	2	4	2	3	4	3	1	4	4	4	3	4	4	4	4	4	2	3	2	3	4	4	4	4	2	3	2	3	2	3	3	3	1	4	4	4	4	4	4	4	3	4	4	4	4	4	2	4
999	23	2	0	2	4	2	0	1	0	3	0	0	4	1	1	1	4	0	0	1	1	0	1	1	1	3	2	2	2	1	0	1	0	1	1	1	0	2	1	0	2	3	1	1	0	1	3	1	1
1000	30	2	4	3	4	1	0	0	1	2	0	3	4	3	2	3	3	0	2	3	3	1	3	0	0	3	3	3	4	3	2	4	4	0	3	3	3	1	0	1	3	3	2	4	2	3	1	3	2
1001	27	2	4	4	4	4	3	2	3	4	2	4	4	4	4	4	4	3	4	4	4	4	4	4	3	4	4	2	3	3	4	4	4	3	4	4	4	4	1	3	4	3	4	4	2	3	4	4	3
1002	23	2	2	0	3	3	0	0	2	3	0	2	3	3	3	3	1	0	0	1	0	0	0	0	0	1	3	0	0	0	2	2	3	0	0	1	0	1	0	0	1	1	1	3	0	1	2	2	3
1003	28	2	4	3	3	1	0	1	0	0	0	2	3	1	0	2	3	1	1	2	0	1	2	0	0	3	1	2	3	0	1	1	0	1	3	3	1	1	1	0	2	2	0	2	3	1	0	1	1
1004	25	2	3	1	2	0	0	0	0	0	0	1	2	0	0	1	0	0	0	2	0	0	0	0	0	1	0	0	2	1	0	1	0	0	0	1	0	0	0	0	1	1	0	2	1	0	0	0	0
1005	23	2	4	3	3	3	0	0	2	0	0	1	2	4	3	4	0	0	1	1	2	1	1	0	0	1	1	0	3	0	3	2	0	0	4	1	2	0	0	0	0	1	2	2	0	2	0	2	0
1006	24	2	3	3	4	3	1	2	1	3	3	2	4	3	2	3	4	1	4	4	3	3	3	2	2	4	3	3	4	2	4	4	2	1	4	2	4	2	1	1	3	3	2	4	3	3	3	2	3
1007	28	2	3	2	1	1	0	1	1	0	0	0	0	1	0	1	3	0	0	3	0	0	1	1	1	0	1	0	1	1	0	0	0	0	1	0	1	0	0	0	1	0	0	0	1	0	1	0	0
1008	25	2	1	0	3	0	0	0	0	1	0	1	1	0	0	1	3	0	0	4	0	0	1	0	0	1	1	0	2	0	0	1	0	0	0	1	0	1	0	0	0	1	0	0	2	0	2	1	0
1009	26	2	3	3	4	4	1	0	3	4	2	3	3	2	4	3	3	1	3	2	3	4	3	1	1	3	3	0	4	1	2	4	3	3	3	3	3	3	3	3	3	3	3	3	3	4	3	3	2
1010	22	2	4	4	4	1	0	0	0	3	0	1	2	2	1	3	0	0	0	3	1	0	3	0	0	3	2	2	3	0	1	2	0	1	1	3	1	0	1	0	2	2	0	3	2	0	2	1	2
1011	27	2	2	3	2	0	0	0	2	0	0	1	1	0	0	1	0	0	0	0	1	3	0	0	0	1	0	4	2	3	0	1	1	0	0	1	3	2	0	0	1	4	3	0	0	3	0	1	0
1012	25	2	3	1	3	1	0	0	0	0	0	1	1	0	0	1	1	0	0	0	0	0	0	0	0	1	0	0	1	0	0	0	0	0	0	0	0	0	0	0	0	0	0	1	0	0	0	0	0
1013	25	2	3	3	3	3	0	1	1	4	3	4	4	4	4	4	3	1	3	3	3	3	2	4	3	4	4	4	4	4	3	3	4	4	4	4	4	2	0	3	3	3	3	4	4	4	2	4	2
1014	23	2	2	3	3	3	0	0	0	1	0	1	1	1	1	3	3	1	0	3	0	0	1	0	0	2	1	0	3	0	2	0	0	0	0	1	0	0	0	0	1	1	0	2	1	0	1	1	1
1015	31	2	0	4	4	4	0	3	3	4	3	4	4	4	4	4	4	0	3	3	4	2	4	3	1	4	4	3	3	3	4	4	3	1	2	2	3	2	0	0	4	4	3	2	2	1	2	3	4
1016	20	2	4	3	4	4	1	0	2	2	3	3	4	1	1	4	0	2	2	2	1	4	4	2	2	4	4	2	2	0	2	4	1	0	1	4	2	2	3	1	4	4	1	4	4	4	4	3	3
1017	30	2	4	0	1	1	0	0	1	4	0	1	4	4	2	4	4	0	3	1	0	4	2	0	0	4	3	1	4	0	3	2	0	0	1	4	1	2	0	0	1	3	0	2	0	1	0	4	2
1018	24	2	3	2	3	3	2	2	1	3	1	1	3	2	2	2	3	1	2	3	3	2	2	1	1	2	2	2	2	2	2	2	3	2	3	2	2	2	2	2	3	2	3	3	2	2	2	2	2
1019	23	1	3	2	3	4	1	2	1	1	0	2	2	3	2	3	4	0	1	3	1	2	4	3	3	2	2	2	3	2	3	4	1	2	2	2	2	2	3	2	2	2	2	2	2	4	4	3	2
1020	24	2	4	4	4	4	2	3	3	3	2	3	4	4	4	3	4	1	3	3	4	4	3	2	3	4	4	3	4	2	4	4	4	3	3	4	4	4	1	3	4	4	4	4	4	4	3	4	3
1021	25	2	4	4	3	2	0	1	0	0	0	1	2	1	1	1	1	0	0	0	0	3	2	1	0	2	1	1	1	2	1	1	1	0	1	2	2	2	2	2	3	1	3	3	1	2	3	1	2
1022	24	2	2	1	4	3	0	0	0	1	0	0	2	1	1	2	3	0	1	2	0	0	0	0	0	2	2	0	4	0	0	1	0	0	1	4	1	0	0	0	2	2	0	1	1	0	0	1	1
1023	25	2	3	3	4	1	0	0	0	3	0	1	4	2	1	4	4	1	2	4	1	3	2	0	0	4	3	3	4	1	1	0	0	1	2	4	1	1	1	1	2	2	0	2	1	0	2	1	3
1024	25	2	4	4	4	4	4	4	4	4	0	4	4	4	4	4	0	0	4	4	4	4	4	4	4	4	4	4	4	4	4	4	4	0	4	4	4	0	0	4	4	4	4	4	4	4	4	4	4
1025	31	2	2	1	2	2	0	1	0	0	0	0	0	1	0	0	1	0	0	1	0	0	0	0	0	0	0	0	0	0	0	0	0	0	0	1	0	0	0	0	0	0	0	0	0	0	0	0	0
1026	23	2	2	3	2	0	1	0	0	0	1	1	3	1	0	3	3	0	0	1	0	0	0	0	0	0	0	0	2	0	0	0	0	0	0	2	0	2	0	0	2	1	0	0	0	0	0	0	2
1027	22	2	4	3	3	3	0	0	3	3	0	3	4	3	3	4	2	0	2	3	3	4	3	1	0	4	3	2	3	0	2	3	3	2	2	3	3	2	3	1	3	2	2	2	2	2	3	3	3
1028	22	2	3	0	2	0	0	0	0	0	0	0	0	0	0	1	0	0	0	0	0	0	0	0	0	0	0	0	0	0	0	0	0	0	0	0	0	0	0	0	0	0	0	0	0	0	0	0	1
1029	22	2	1	3	2	0	0	0	0	1	1	0	1	1	0	0	1	0	0	1	0	0	0	0	0	1	0	0	1	0	1	0	2	0	1	1	0	0	0	0	1	1	0	1	0	0	1	0	0
1030	24	2	2	3	3	0	1	0	0	1	0	1	3	2	1	2	2	1	2	2	3	2	1	3	2	3	1	2	3	3	1	1	0	1	3	3	2	3	0	1	3	4	1	2	3	1	3	2	3
1031	39	2	4	4	4	4	3	4	3	3	4	3	4	3	3	4	0	3	4	4	4	3	3	1	3	4	4	4	4	4	4	4	2	1	1	3	2	0	4	4	3	3	3	4	3	4	2	3	4
1032	23	2	4	4	4	2	0	2	2	4	2	3	4	4	3	4	3	0	3	4	4	3	4	1	2	4	3	3	2	1	4	2	3	2	3	3	3	2	2	1	4	4	4	2	1	2	3	3	3
1033	36	1	3	1	3	0	0	0	0	0	0	0	1	0	1	0	1	0	0	0	0	0	0	0	0	1	0	0	0	0	2	0	0	0	0	0	0	0	1	0	0	0	0	1	1	0	0	1	0
1034	26	1	2	1	0	0	0	0	0	1	0	0	0	0	0	0	1	0	0	0	0	0	1	0	0	1	1	0	1	0	1	1	0	0	1	1	0	0	0	0	0	1	0	1	0	0	0	0	0
1035	22	2	4	4	4	2	0	1	0	4	1	3	4	2	1	3	2	1	1	4	0	1	3	2	2	3	2	3	2	2	2	3	2	0	3	4	1	3	0	0	3	2	1	1	2	1	2	1	2
1036	31	2	4	2	3	1	0	0	1	2	0	2	3	3	1	3	3	0	1	4	1	0	2	0	0	3	1	1	3	2	2	2	0	0	1	1	1	1	0	0	1	2	1	1	1	1	1	1	1
1037	25	2	1	0	1	0	0	0	0	0	0	0	0	0	0	0	1	0	0	1	0	0	0	0	0	0	0	1	2	0	0	1	0	0	0	0	0	0	0	0	0	0	0	0	0	0	0	0	0
1038	28	2	3	3	4	3	0	0	1	0	0	0	2	3	1	4	3	0	0	1	1	1	1	0	0	0	0	0	1	1	1	1	0	0	2	1	1	0	0	1	2	3	2	1	0	0	0	1	0
1039	27	2	4	2	4	1	0	1	1	0	0	0	1	1	0	1	1	0	0	0	1	0	1	0	0	1	1	0	1	0	0	1	0	0	0	0	0	0	0	1	0	1	1	1	0	0	0	1	1
1040	23	2	1	0	2	0	0	0	0	0	0	0	0	0	0	0	0	0	0	0	0	0	0	0	0	0	0	0	0	0	0	0	0	0	0	0	0	0	0	0	0	0	0	0	0	0	0	0	0
1041	25	2	4	0	1	0	0	0	0	0	0	1	2	1	0	0	2	0	0	2	0	0	1	0	0	0	1	0	2	0	1	0	0	0	0	0	0	1	1	0	0	0	0	1	1	0	0	0	0
1042	23	2	2	2	3	0	0	0	0	0	0	1	2	1	0	1	0	0	0	0	0	0	1	0	0	1	1	1	1	0	1	1	0	0	1	1	0	0	0	0	1	1	0	0	0	0	1	0	1
1043	30	2	0	2	4	3	0	0	2	4	0	0	4	2	2	4	4	0	1	0	1	0	2	0	0	0	1	1	0	0	0	2	0	0	0	0	0	1	0	0	1	1	0	0	0	0	0	0	0
1044	25	2	4	1	4	4	2	4	4	4	0	4	4	4	4	2	4	1	4	3	4	4	4	2	2	4	4	4	4	2	4	4	3	3	4	4	4	4	4	4	4	4	4	4	4	4	4	4	4
1045	32	2	4	4	4	4	4	4	4	4	4	4	4	4	4	4	4	4	4	4	4	4	4	4	4	4	4	4	4	4	4	4	4	4	4	4	4	4	4	4	4	4	4	4	4	4	4	3	4
1046	26	2	3	2	4	3	3	2	4	4	1	2	4	4	4	2	3	2	4	2	3	1	3	0	0	3	4	2	4	3	4	4	3	0	3	3	3	2	3	2	1	3	3	4	1	3	1	2	2
1047	25	2	1	2	4	1	0	1	1	4	0	1	4	3	1	4	4	0	1	0	1	0	1	0	0	4	1	1	4	0	0	1	0	0	1	4	0	3	0	0	3	2	1	3	0	0	2	1	1
1048	22	2	4	4	1	4	0	0	3	1	1	3	3	4	4	4	4	0	2	4	4	3	4	0	0	3	4	0	4	0	4	4	3	4	4	3	4	4	2	3	4	4	4	4	2	4	1	4	4
1049	22	2	2	0	0	0	0	0	0	0	0	0	1	0	0	0	0	0	0	0	0	0	0	0	0	0	0	0	1	0	0	0	0	0	0	0	0	0	0	0	0	0	0	0	0	0	0	0	0
1050	32	2	3	3	3	4	0	2	0	3	0	0	3	2	3	3	2	0	0	0	0	2	1	0	0	3	3	1	2	2	2	2	0	2	2	3	2	0	0	0	3	2	0	2	1	1	1	3	0
1051	25	2	1	1	3	3	0	1	2	0	0	1	1	2	2	2	3	0	2	0	1	1	2	0	0	1	2	0	2	0	2	3	0	0	3	1	2	0	2	0	1	1	0	1	0	1	0	0	0
1052	25	2	1	1	3	4	0	0	0	1	0	2	3	3	3	1	0	0	1	4	0	0	1	0	0	2	4	0	3	0	4	4	0	0	0	1	2	2	0	0	1	1	0	1	0	1	0	3	0
1053	25	2	4	4	4	4	2	2	3	4	3	4	4	4	4	4	4	2	4	4	4	4	4	2	2	4	4	4	4	2	4	4	2	3	4	4	4	2	3	3	4	4	4	4	3	4	4	4	4
1054	28	1	4	2	4	2	0	0	3	2	1	2	3	3	3	2	0	2	2	2	4	0	4	0	2	4	3	1	4	2	2	4	4	3	3	3	3	0	2	2	4	4	2	4	2	4	4	3	3
1055	21	2	1	1	3	0	0	0	0	2	0	1	2	0	0	2	3	0	0	0	0	0	0	0	0	2	1	0	0	0	0	0	0	0	1	2	0	0	0	0	1	1	0	0	0	0	1	0	2
1056	27	2	2	4	4	3	0	2	2	3	0	4	4	3	3	2	4	0	1	1	1	3	3	1	1	3	3	3	4	3	3	3	1	0	2	3	1	3	0	1	4	4	1	4	3	3	2	2	3
1057	31	2	1	1	2	0	0	1	0	0	1	3	2	0	0	0	1	0	0	1	0	2	1	2	2	2	1	1	1	1	1	1	1	0	0	0	0	2	2	0	2	1	0	1	1	0	0	0	2
1058	39	2	2	1	1	1	2	0	1	0	0	2	3	2	1	1	2	1	1	3	1	0	2	0	1	1	1	0	1	1	1	1	1	0	1	1	1	1	1	1	1	1	0	1	2	1	0	0	0
1059	21	2	4	2	3	1	0	1	2	3	0	2	3	0	0	3	3	2	2	2	2	1	3	0	0	1	2	1	3	0	0	1	3	3	3	1	0	0	3	2	3	1	2	1	2	0	1	0	1
1060	20	2	4	3	3	1	0	0	4	3	0	0	2	2	0	3	2	0	0	3	2	0	2	0	1	1	1	3	3	0	2	1	0	0	1	1	1	1	2	2	3	1	0	2	3	1	1	2	1
1061	27	2	3	3	3	3	0	2	1	2	2	1	3	2	1	3	2	0	2	3	2	2	3	2	2	3	3	1	3	2	2	2	1	0	1	2	2	2	0	1	3	3	1	3	1	2	3	3	3
1062	24	2	2	3	4	1	1	1	4	3	2	4	4	1	2	4	1	0	1	1	1	1	4	4	4	4	4	2	1	1	3	4	2	3	3	4	4	4	4	4	4	4	4	3	3	4	2	1	2
1063	22	2	3	1	2	2	1	2	0	1	1	1	3	2	1	4	4	0	1	2	1	0	2	0	2	2	3	1	3	2	4	2	1	0	1	2	1	2	0	0	2	2	1	1	2	2	2	2	4
1064	21	2	4	2	3	4	1	0	0	1	2	2	2	1	3	1	4	3	4	4	1	2	1	2	2	3	1	1	4	1	3	4	2	2	3	3	3	3	2	1	4	1	0	2	3	4	3	3	2
1065	24	2	2	2	4	2	0	0	0	1	0	0	1	1	0	1	0	0	1	2	0	0	1	0	0	1	2	1	3	1	1	2	0	1	0	1	0	0	0	0	0	0	0	1	1	0	0	0	1
1066	22	2	3	1	1	2	0	0	0	0	0	0	0	0	0	0	0	0	0	1	0	0	0	0	0	0	0	0	1	0	0	0	0	0	0	0	0	1	0	0	0	0	0	0	0	0	0	0	0
1067	22	2	3	3	3	2	1	0	2	1	0	2	2	1	1	2	2	0	1	2	1	2	1	0	0	1	1	2	1	1	1	2	0	0	2	1	0	1	0	0	1	0	1	2	1	1	1	1	2
1068	26	2	4	3	4	2	1	2	1	2	0	1	3	3	2	3	3	1	2	2	2	2	3	0	0	4	4	2	4	0	3	3	1	0	3	1	2	0	1	0	3	2	1	3	1	0	3	2	4
1069	21	2	4	4	4	4	0	4	2	4	2	4	4	4	4	4	4	2	2	4	4	4	2	2	2	4	4	3	4	2	3	4	3	0	4	4	2	3	4	2	4	4	2	4	4	4	4	3	4
1070	24	2	3	3	4	2	0	0	0	1	0	2	2	2	0	3	3	0	1	1	0	0	0	0	0	1	0	0	0	0	0	0	0	0	2	0	0	1	0	0	1	0	0	0	0	0	0	0	0
1071	26	2	3	0	2	0	0	0	0	0	0	0	0	1	0	1	1	0	0	3	0	0	1	0	0	0	2	1	1	0	2	1	0	0	1	0	0	0	0	0	0	0	0	1	0	0	0	0	0
1072	22	2	4	2	3	2	1	0	2	3	0	2	3	3	2	2	4	1	1	3	1	2	3	0	0	3	3	2	3	0	2	2	2	2	2	3	3	0	0	2	2	2	2	3	2	2	3	2	2
1073	49	2	3	2	2	3	0	2	0	0	3	1	1	3	2	2	3	0	1	4	1	0	1	0	0	1	3	3	4	3	3	4	2	0	2	3	4	3	0	2	3	1	1	4	3	4	3	3	4
1074	23	2	3	4	1	3	4	3	3	1	3	4	3	4	3	4	3	4	3	3	2	4	4	2	3	2	3	3	2	2	2	2	3	2	4	4	4	4	4	4	2	4	4	2	4	4	2	3	3
1075	26	2	3	3	3	2	1	0	1	0	0	4	3	3	2	2	2	1	1	3	0	1	2	1	0	3	1	1	4	1	3	1	0	1	3	2	2	1	1	2	1	0	0	2	3	1	1	1	2
1076	25	2	4	4	4	3	0	3	0	4	0	1	4	1	0	4	4	0	1	1	2	2	4	4	4	4	4	4	4	4	4	3	3	3	3	4	1	0	0	0	3	4	1	1	2	2	4	4	4
1077	24	2	3	3	2	1	0	0	0	1	0	1	1	1	0	3	2	0	1	1	0	0	2	0	0	1	0	0	1	0	1	1	0	0	1	1	0	0	0	0	0	0	0	1	0	0	0	1	0
1078	31	2	3	1	2	0	0	0	0	0	1	1	0	0	0	0	2	0	0	0	0	0	0	0	0	1	1	0	3	0	0	1	0	0	0	0	0	0	0	0	0	0	0	0	0	0	0	0	0
1079	22	2	4	3	1	0	1	4	3	1	2	1	4	1	1	3	3	0	0	2	1	2	3	1	3	1	3	0	2	1	3	2	1	2	3	1	0	4	1	1	2	3	1	1	1	1	3	2	3
1080	23	2	4	4	4	4	2	4	4	4	4	4	4	4	4	4	4	4	4	4	4	4	4	2	4	4	4	4	4	4	4	4	4	4	4	4	4	4	4	4	4	4	4	3	4	4	4	4	4
1081	25	2	3	2	2	2	0	0	0	3	1	3	4	2	1	1	3	0	1	3	1	1	1	0	0	1	2	2	3	0	1	1	0	0	1	1	1	0	0	1	1	0	0	1	0	0	1	1	2
1082	24	2	2	0	2	0	1	0	0	1	0	0	0	0	0	2	0	0	0	1	1	1	2	0	0	2	1	0	2	0	1	1	0	0	0	0	0	0	0	0	0	0	2	2	0	1	1	1	0
1083	24	2	2	2	3	3	0	0	1	1	2	2	2	3	2	2	2	0	2	2	2	0	3	0	0	2	2	0	4	0	3	2	1	0	2	2	3	0	0	1	1	2	2	3	0	2	2	3	2
1084	23	2	4	4	4	4	1	3	1	4	3	1	4	3	3	3	4	0	2	4	3	3	2	1	1	3	2	3	4	4	2	2	2	0	2	4	1	3	1	1	3	2	2	4	2	3	4	2	4
1085	23	2	4	3	2	2	2	0	1	0	0	3	4	3	3	2	4	2	1	3	3	1	2	0	0	2	3	3	4	0	3	4	2	0	3	3	3	0	2	2	3	2	2	3	2	3	1	2	1
1086	23	2	3	2	3	1	0	1	0	2	0	1	1	2	0	3	4	0	0	1	1	2	0	1	0	3	1	2	2	1	0	2	0	1	1	3	0	1	2	0	2	4	1	0	2	1	3	0	1
1087	29	2	3	2	3	2	0	0	1	3	0	0	3	2	1	1	3	0	0	0	2	1	2	0	0	3	1	0	0	0	1	0	1	0	2	2	1	0	0	1	3	1	1	1	0	1	2	2	0
1088	29	2	3	2	3	1	0	0	1	3	0	1	4	1	1	2	2	0	0	0	1	1	1	0	0	2	1	0	0	0	1	0	0	1	4	3	1	1	0	1	1	1	1	1	0	0	2	1	2
1089	29	2	2	0	3	1	1	1	0	1	0	1	1	1	0	0	3	0	1	2	0	0	1	0	2	1	0	0	3	1	0	1	0	0	1	1	1	2	2	0	1	0	0	2	2	0	0	0	1
1090	22	2	3	0	2	0	0	0	0	1	0	1	1	0	0	0	2	0	0	1	0	1	1	0	0	1	0	1	2	1	0	0	0	0	0	2	0	0	0	0	1	0	0	2	1	0	0	0	2
1091	24	2	3	2	3	2	1	1	1	2	0	3	3	4	2	3	2	0	1	2	0	2	4	0	0	2	3	1	4	2	3	3	0	0	3	2	2	1	0	0	1	2	1	3	3	1	1	3	1
1092	22	2	4	0	4	4	0	0	2	2	0	2	4	4	4	4	0	0	0	4	1	3	4	0	0	4	4	0	4	0	2	1	1	0	4	4	4	2	0	1	4	4	1	4	1	4	4	4	4
1093	20	2	4	3	2	1	0	0	0	1	0	0	0	1	1	0	0	0	0	2	0	1	0	0	0	1	1	0	2	0	0	1	0	0	0	0	0	0	0	0	0	0	0	0	0	0	1	1	1
1094	25	2	4	3	3	3	0	0	0	2	0	4	4	2	4	2	4	0	2	1	0	0	4	0	0	4	4	2	4	0	3	2	3	0	3	3	2	2	2	1	4	2	0	3	3	3	0	2	0
1095	32	2	3	0	0	0	0	1	0	0	0	0	0	0	0	0	0	0	0	0	0	0	0	0	0	0	0	0	0	0	0	1	0	0	0	0	0	2	1	0	0	0	0	0	1	0	0	0	0
1096	25	2	3	2	3	3	2	1	0	0	0	3	4	2	2	2	1	2	2	3	1	0	2	0	0	3	3	1	3	0	2	1	0	0	1	1	1	3	3	0	1	2	0	2	3	1	1	2	0
1097	25	2	4	2	4	2	0	0	0	1	0	0	3	2	1	1	4	0	1	4	0	0	1	0	0	3	3	0	4	0	1	3	0	0	1	1	1	0	2	0	1	2	0	3	0	2	0	1	0
1098	23	2	4	4	4	2	0	1	1	3	2	1	3	1	1	1	1	0	2	1	1	2	2	1	1	1	1	1	1	1	1	1	1	0	1	1	0	1	0	1	1	1	1	1	2	1	1	0	1
1099	21	2	4	4	2	3	2	3	2	2	3	2	4	3	3	4	1	3	2	2	2	3	4	2	1	1	3	4	4	2	4	3	2	1	4	1	4	2	4	2	3	2	1	3	4	3	2	2	2
1100	22	2	3	2	1	2	1	2	0	0	1	1	2	1	1	1	1	2	0	4	2	1	1	1	1	1	3	3	4	3	0	1	0	1	1	1	1	3	0	1	2	2	0	3	1	2	0	1	0
1101	24	2	3	2	4	3	0	2	2	3	0	3	4	3	3	2	3	0	2	2	1	2	3	0	1	2	3	3	3	1	2	2	1	0	3	3	1	2	0	0	0	3	2	3	1	2	2	1	1
1102	23	1	3	1	2	1	0	0	0	0	0	0	2	1	1	2	0	0	0	1	1	0	1	0	0	0	1	0	2	0	1	1	0	0	0	0	0	0	0	0	0	0	0	0	0	0	0	0	0
1103	20	2	3	3	4	3	0	2	2	4	0	3	3	2	3	3	4	0	3	3	2	3	2	0	1	3	3	3	4	2	3	3	2	0	2	4	3	1	0	1	3	3	3	3	1	3	3	2	1
1104	21	2	4	3	3	1	0	3	3	2	0	0	3	1	0	3	3	0	0	1	2	2	1	2	2	1	1	0	1	1	0	1	0	0	3	1	0	3	0	2	2	1	0	0	1	0	1	0	1
1105	25	2	3	1	4	0	0	0	0	1	0	0	3	0	0	2	0	0	1	3	0	0	1	0	0	3	2	3	2	2	1	0	0	0	0	1	0	0	0	0	1	2	0	1	0	0	1	1	1
1106	31	2	3	2	3	2	4	2	2	2	3	4	4	4	2	2	3	2	2	3	2	2	2	1	1	3	2	3	4	3	3	2	1	1	3	2	3	4	4	1	3	4	0	4	4	1	1	3	3
1107	27	2	1	1	1	0	0	0	0	0	0	1	1	0	0	1	1	0	0	2	0	1	1	1	0	1	1	0	1	0	0	1	0	0	1	1	0	0	0	0	0	0	0	0	0	0	0	0	1
1108	24	2	4	4	4	3	1	1	3	3	2	3	4	4	4	4	4	1	2	2	4	3	4	1	1	4	4	4	4	3	4	4	2	3	4	4	4	2	1	1	4	4	3	4	1	4	4	4	4
1109	30	2	4	2	4	2	1	1	2	2	0	3	4	4	3	2	3	1	3	4	2	1	3	1	0	2	3	0	3	0	2	3	1	0	3	3	3	1	2	1	3	3	3	3	2	3	2	3	1
1110	21	2	4	3	4	3	0	0	0	3	0	2	4	2	1	0	4	0	0	0	0	0	0	0	0	2	0	2	4	2	2	0	2	0	0	0	0	0	0	0	0	0	0	0	0	0	1	0	0
1111	32	2	1	3	4	3	1	3	3	4	2	2	4	4	3	4	4	2	2	4	3	3	2	2	4	4	4	4	4	3	4	2	2	3	2	4	2	3	1	3	3	3	4	2	2	3	3	4	3
1112	23	2	4	3	3	4	2	1	2	2	0	4	4	3	2	2	4	1	0	4	0	2	4	4	0	4	2	1	4	2	1	2	0	0	3	2	1	3	4	1	2	2	0	2	3	1	1	2	3
1113	21	2	4	0	2	0	0	0	0	0	0	0	1	0	0	0	0	0	0	0	0	0	0	0	0	1	1	0	1	0	0	1	0	0	1	1	0	0	0	0	0	1	0	0	0	0	0	0	0
1114	24	2	3	2	2	1	0	0	0	0	0	0	0	0	0	0	0	0	0	0	0	0	0	0	0	0	0	0	0	0	0	0	0	0	0	0	0	0	0	0	0	0	0	0	0	0	0	0	0
1115	28	2	1	1	1	0	0	0	0	1	0	0	1	1	0	1	0	0	0	1	0	0	0	0	0	1	0	1	1	0	0	1	0	0	0	0	0	1	0	0	0	0	0	0	0	0	0	0	1
1116	22	2	0	2	1	2	1	0	0	0	1	0	2	1	0	2	1	1	1	1	1	2	1	0	0	2	2	2	1	0	2	1	0	0	1	2	2	2	2	1	0	2	1	1	2	1	0	1	2
1117	22	2	3	2	3	0	0	0	0	2	0	0	1	0	0	2	2	0	0	0	1	2	2	0	0	1	2	0	0	0	0	0	0	2	1	3	0	2	0	0	0	0	0	0	0	0	2	0	3
1118	33	2	2	1	1	0	0	0	0	0	0	0	1	1	0	1	0	0	0	1	1	0	1	0	0	1	1	1	2	0	1	1	1	0	0	2	0	0	0	0	0	1	0	1	0	1	2	1	2
1119	22	2	1	3	4	1	1	0	0	1	0	2	2	1	1	2	2	0	0	2	2	0	2	0	1	1	2	1	1	0	1	1	1	0	0	2	0	0	0	1	1	1	1	1	1	0	0	1	2
1120	23	2	4	3	3	3	0	2	1	1	0	1	3	4	4	4	2	0	1	2	1	2	2	1	0	2	3	3	3	0	2	2	1	2	2	3	3	2	0	0	2	2	1	2	1	2	2	2	2
1121	29	2	3	1	2	0	0	1	3	3	0	3	4	4	2	4	3	0	4	3	4	3	4	1	1	4	4	0	1	0	3	3	0	4	3	0	3	3	0	1	0	3	4	4	1	3	4	3	4
1122	21	2	4	0	3	1	0	0	1	0	0	0	3	0	1	3	3	0	0	1	1	0	0	1	0	3	0	2	2	0	1	2	0	0	1	1	0	0	0	0	1	1	0	2	0	0	1	1	3
1123	23	2	3	3	3	3	4	0	2	3	2	4	4	3	3	3	4	3	2	2	2	2	3	2	3	3	1	2	4	1	3	3	1	3	2	3	3	3	2	1	3	3	2	3	2	2	2	2	2
1124	27	2	1	2	3	1	0	1	1	3	2	1	3	1	1	3	1	1	1	3	1	3	0	3	3	3	3	3	3	3	1	3	1	0	2	2	1	3	0	0	1	1	0	0	1	1	0	1	1
1125	25	2	1	3	3	2	0	2	1	2	0	1	3	0	0	4	4	0	2	0	1	2	1	3	1	4	1	2	1	2	0	1	0	0	1	3	0	3	0	0	3	3	1	1	1	1	3	1	3
1126	22	2	4	3	4	2	3	2	2	4	0	3	4	1	0	3	4	3	3	3	1	4	4	3	2	4	4	4	4	1	2	3	1	0	3	3	3	2	4	1	4	3	2	3	3	3	4	4	4
1127	21	2	4	0	3	2	0	0	0	0	0	0	2	3	3	0	0	0	0	3	2	0	0	0	0	0	0	0	3	0	2	2	0	0	0	0	0	0	0	0	0	0	0	0	0	3	0	0	0
1128	30	2	3	3	4	3	0	1	2	4	1	3	4	4	3	4	2	0	1	2	3	2	3	2	1	4	2	3	2	1	2	4	2	0	3	4	3	1	1	0	1	2	2	2	1	3	4	3	4
1129	32	2	3	4	3	4	2	2	0	1	3	3	3	2	2	3	2	0	1	4	0	0	3	2	1	3	4	3	4	1	4	3	2	0	3	2	2	1	3	1	2	4	0	4	3	1	2	4	2
1130	25	2	3	4	4	2	0	0	0	1	0	0	4	2	0	4	0	0	0	2	0	2	4	1	1	2	2	3	3	1	1	0	0	1	2	1	0	0	0	0	3	2	1	2	0	0	1	0	0
1131	26	2	3	3	3	3	3	3	3	3	3	3	3	3	3	3	3	2	3	3	3	3	3	3	3	3	3	3	3	3	3	3	3	2	3	3	3	3	0	3	3	3	3	3	3	3	3	3	3
1132	24	2	3	2	3	1	0	0	1	0	0	4	3	2	0	3	2	0	0	0	0	0	2	0	0	2	2	0	4	0	2	1	0	0	1	1	1	0	0	0	0	1	0	1	1	0	0	0	0
1133	26	2	3	2	2	3	0	0	0	1	0	2	3	2	2	2	1	0	2	3	1	1	2	0	0	3	2	2	3	1	2	3	1	3	3	2	2	1	0	1	2	2	1	2	1	2	2	3	4
1134	22	2	3	3	4	2	0	3	1	2	1	2	4	2	2	3	2	0	2	4	2	3	3	2	0	4	2	2	4	1	3	2	2	0	3	3	1	1	2	2	4	4	3	4	2	2	3	4	1
1135	25	2	4	2	3	2	0	1	2	2	0	3	3	2	2	3	4	0	2	3	3	4	3	2	1	2	2	2	3	2	3	4	2	2	3	2	2	3	4	1	3	3	2	3	3	3	4	3	2
1136	26	2	4	1	3	2	0	0	1	1	0	1	3	2	1	3	3	0	1	0	0	0	0	0	0	3	1	1	1	0	0	1	1	0	1	2	1	1	1	0	0	0	0	0	2	0	1	1	1
1137	21	2	4	4	3	4	0	1	0	2	2	3	4	3	2	3	3	0	1	2	2	1	3	1	1	3	2	2	3	1	3	4	2	1	3	2	3	3	2	1	4	4	3	3	4	2	3	2	4
1138	22	1	3	1	2	1	0	0	0	1	1	2	0	1	0	2	2	0	2	1	0	0	2	0	0	2	0	1	1	0	1	1	0	1	1	1	0	0	1	0	1	0	0	1	1	0	1	1	1
1139	27	2	4	4	4	4	2	2	4	4	2	3	3	4	4	3	4	1	3	2	3	4	3	2	1	4	4	2	1	1	0	4	3	0	2	4	0	1	0	2	4	4	3	4	1	3	3	2	4
1140	22	2	2	0	1	0	1	0	0	0	0	0	1	0	0	0	1	0	0	0	0	0	0	0	0	1	1	1	1	0	0	0	0	0	0	1	0	1	1	0	0	0	0	0	0	0	0	0	0
1141	23	2	2	0	3	1	0	0	0	4	0	3	4	2	0	2	1	0	0	0	0	0	3	0	0	2	0	4	0	1	1	0	0	0	1	1	1	0	0	0	1	1	0	1	0	0	0	0	0
1142	24	2	3	2	3	0	1	1	1	2	0	3	3	2	1	2	0	0	1	2	1	0	0	0	0	2	2	0	2	1	1	1	1	0	1	1	1	1	0	0	1	0	0	1	1	1	1	1	1
1143	25	2	4	4	4	4	4	4	4	4	4	4	4	4	4	4	4	4	4	4	4	4	4	4	3	4	4	4	4	4	4	4	2	3	3	3	4	3	3	2	4	4	2	3	4	4	2	4	4
1144	24	2	3	3	1	2	1	2	2	1	0	1	2	2	3	3	3	1	3	3	2	2	2	1	1	2	2	2	3	2	2	3	2	2	2	2	2	2	2	2	2	2	2	2	2	2	2	2	2
1145	21	2	4	4	4	3	0	3	2	4	3	2	4	2	1	4	4	0	2	2	3	4	2	2	1	4	2	0	3	1	2	2	0	1	4	4	4	2	0	0	2	3	2	3	1	1	4	1	4
1146	21	2	3	3	4	3	2	0	1	0	0	3	4	4	3	3	2	1	0	3	1	0	3	0	0	3	4	1	4	0	3	3	0	0	3	3	2	1	1	0	1	1	2	3	2	2	0	2	2
1147	21	2	4	3	4	3	2	2	3	3	2	3	3	3	2	3	3	2	3	3	3	4	1	3	2	1	1	0	2	2	3	1	3	0	0	1	0	1	1	1	1	1	2	2	2	2	3	3	1
1148	22	2	2	4	4	4	4	2	3	4	2	4	4	2	3	3	0	0	4	4	3	2	4	0	0	4	3	3	4	3	0	4	1	0	4	3	3	2	4	0	4	4	2	4	2	3	2	2	0
1149	24	2	1	1	3	0	0	0	0	0	0	1	3	1	0	1	1	0	0	4	0	0	2	0	0	3	3	4	4	4	4	0	1	0	0	1	0	0	0	0	0	1	0	1	1	0	0	0	1
1150	22	2	3	0	2	2	0	0	0	0	0	1	0	0	0	1	0	0	0	2	0	0	2	1	0	0	1	0	2	0	1	1	0	0	0	0	0	0	0	0	0	0	0	2	0	0	0	1	0
1151	23	2	1	4	4	1	0	4	0	0	0	2	3	1	1	3	0	0	0	2	0	0	2	0	1	0	1	0	4	2	2	1	1	0	1	1	0	1	0	0	1	1	0	1	1	0	0	1	3
1152	22	2	3	1	2	1	0	0	1	1	0	1	1	1	0	0	0	0	0	3	0	0	1	0	0	2	2	0	1	0	0	1	0	0	1	0	0	0	0	0	0	0	0	0	1	0	1	0	1
1153	25	2	3	4	2	4	0	0	3	3	2	0	4	3	3	3	0	0	1	3	1	0	2	2	0	3	2	0	1	1	1	2	1	3	4	1	1	0	0	2	2	2	2	3	0	1	2	2	2
1154	24	2	4	3	3	2	1	1	2	3	1	2	2	2	2	3	3	0	0	1	2	1	2	3	1	3	2	2	2	2	2	1	1	1	2	3	1	2	2	1	3	3	2	2	2	1	2	2	1
1155	23	2	3	2	3	2	0	0	1	2	0	1	2	4	0	3	1	0	1	0	2	2	3	0	0	4	3	1	4	0	3	2	0	0	3	2	3	0	0	1	3	2	1	3	3	0	3	3	0
1156	26	2	3	2	4	1	0	2	0	2	0	3	4	0	0	2	1	0	0	1	0	1	3	2	2	2	1	1	2	2	2	0	0	0	2	1	0	1	0	0	1	1	0	1	1	0	1	1	1
1157	24	2	4	1	4	2	0	0	1	2	0	1	4	2	2	3	4	0	1	0	2	0	1	0	0	4	2	1	3	0	0	1	0	0	1	3	1	0	0	0	4	2	2	2	0	1	1	2	3
1158	22	2	3	3	3	3	1	2	1	4	4	4	4	4	3	3	3	1	3	3	3	4	3	0	1	3	3	4	2	0	2	2	3	1	1	4	2	0	3	0	3	4	3	3	3	3	2	3	2
1159	21	2	3	3	4	2	0	1	2	3	0	2	3	2	2	3	2	0	2	2	3	3	1	1	0	2	1	2	1	0	1	3	2	0	3	3	1	1	0	0	2	1	1	0	0	2	0	1	1
1160	23	2	4	2	1	0	0	0	0	0	0	1	1	0	0	0	0	0	0	1	0	0	0	0	0	0	0	0	1	0	0	0	0	0	0	0	0	0	0	0	0	0	0	0	0	0	0	0	0
1161	21	2	3	3	3	3	2	2	3	3	3	3	4	4	4	4	3	2	3	3	2	4	4	3	3	4	4	3	3	3	4	4	3	2	2	2	2	3	2	2	4	4	3	3	3	3	3	4	3
1162	21	2	3	3	2	3	2	1	1	3	2	2	3	2	3	4	3	2	3	4	1	0	2	1	0	3	3	3	4	2	3	3	0	0	2	3	2	2	0	2	3	3	2	3	2	3	3	3	3
1163	23	2	3	3	2	2	0	4	0	1	2	2	2	2	2	2	3	2	2	2	2	0	2	1	3	0	0	4	3	3	3	2	2	2	2	1	0	0	1	2	3	2	2	2	2	2	2	2	2
1164	27	2	4	2	3	0	0	1	0	1	0	0	2	1	0	1	3	0	0	0	0	0	2	2	1	3	2	0	4	0	1	1	0	3	1	3	0	3	0	0	0	1	0	0	0	0	4	1	4
1165	22	2	4	3	2	0	0	2	0	0	0	0	2	0	0	0	4	0	0	3	0	2	0	0	1	2	3	2	3	1	2	2	0	0	2	2	0	0	0	0	0	0	0	0	0	0	0	1	0
1166	23	2	1	3	3	4	0	0	0	3	0	0	2	3	4	2	0	0	2	1	0	2	2	0	0	3	2	2	4	0	2	3	0	0	3	4	2	0	0	0	2	2	0	2	0	3	3	3	3
1167	20	2	3	2	4	0	0	0	0	2	0	2	4	0	0	4	4	0	3	2	2	4	4	3	2	4	3	4	4	0	0	4	0	2	2	4	2	2	2	1	3	2	2	1	2	0	4	0	4
1168	21	2	4	3	3	2	2	1	1	1	2	2	3	2	1	2	1	1	0	2	3	2	2	1	1	2	2	1	2	2	1	1	1	1	1	1	1	2	0	0	1	1	0	1	1	1	1	2	2
1169	22	2	4	2	2	2	0	0	1	2	0	1	4	2	0	3	4	0	2	3	1	2	2	3	4	4	2	1	4	0	4	4	0	0	2	3	1	0	1	1	3	2	0	4	0	0	3	0	4
1170	24	2	4	1	4	1	0	3	3	3	0	3	3	3	1	4	3	0	0	0	4	4	4	0	0	4	3	0	0	0	1	4	4	0	4	4	0	0	0	3	3	3	2	1	0	1	4	2	4
1171	21	2	2	2	1	1	0	0	0	0	0	0	0	0	0	2	0	0	1	2	0	0	3	0	0	0	2	0	4	0	0	2	0	0	2	0	0	0	0	0	0	0	0	0	0	0	0	0	0
1172	27	2	3	2	3	0	0	1	0	0	0	1	2	0	0	1	3	0	1	3	0	1	2	1	1	2	1	2	3	1	1	0	0	0	1	2	0	1	0	0	1	1	0	2	1	0	1	1	1
1173	21	2	2	2	3	4	0	0	0	1	2	2	4	3	2	3	1	0	1	3	3	0	1	0	0	4	1	1	4	1	3	2	0	0	3	3	1	3	0	3	4	2	1	4	4	2	1	4	4
1174	35	2	3	3	3	3	2	0	1	3	1	3	4	3	2	2	3	1	3	3	2	3	2	1	1	2	2	2	3	1	2	3	1	0	3	3	3	3	3	2	2	2	2	3	3	4	3	2	2
1175	18	2	0	3	4	3	4	2	3	4	1	3	4	3	3	3	4	2	2	2	3	3	2	2	2	4	4	4	4	3	3	4	4	2	2	3	2	3	3	2	4	4	2	4	3	4	4	3	4
1176	26	2	0	3	3	2	0	0	2	3	3	3	4	1	1	4	4	0	1	3	3	3	3	1	1	4	3	3	3	1	2	2	0	0	2	3	2	3	0	1	3	3	2	3	1	2	3	2	4
1177	21	2	1	4	4	4	0	0	1	1	0	1	4	2	2	4	4	0	2	3	1	3	2	1	1	3	3	3	1	1	3	4	1	0	3	2	1	2	0	2	3	2	2	2	0	2	2	1	3
1178	23	2	2	2	4	1	0	0	1	3	1	3	4	2	1	1	1	0	1	1	0	4	2	0	0	2	1	2	0	0	0	1	0	1	0	3	0	2	0	0	4	1	1	0	0	0	0	0	2
1179	29	2	3	2	1	0	0	0	0	0	0	1	1	1	0	1	3	0	0	2	1	0	2	0	0	3	1	1	0	0	1	1	0	0	1	2	0	1	1	0	1	1	0	0	2	0	1	0	1
1180	22	2	3	3	3	0	0	3	0	1	0	3	2	0	0	3	3	0	0	0	1	0	2	3	0	2	1	0	2	0	0	0	0	0	0	0	0	2	0	0	0	0	0	0	0	0	0	0	0
1181	21	2	4	2	3	4	0	0	2	2	0	2	4	3	3	3	4	0	2	4	3	2	4	0	0	2	3	1	4	0	4	4	1	0	3	3	3	0	2	2	3	3	3	4	4	4	3	4	4
1182	25	2	4	4	4	1	0	0	3	4	2	3	4	1	2	4	2	0	2	3	4	4	1	3	2	4	3	3	3	2	4	1	3	4	4	4	2	2	0	2	4	3	3	2	1	0	4	4	4
1183	25	2	4	4	4	2	0	0	0	2	0	1	4	1	0	4	3	0	1	2	0	0	1	0	0	1	0	0	2	0	1	1	1	0	2	1	1	0	0	0	0	1	1	1	1	0	0	1	1
1184	25	2	4	4	4	4	4	0	4	1	0	3	4	4	4	4	0	0	4	4	4	0	4	1	0	4	4	0	4	0	4	4	4	3	4	4	4	3	0	4	4	4	4	4	4	4	0	4	1
1185	32	2	3	0	1	1	0	0	2	2	0	1	3	2	1	2	2	0	1	4	3	3	0	0	0	2	1	0	1	2	1	1	0	0	1	2	1	0	0	0	2	3	2	2	1	1	0	2	0
1186	22	2	1	1	1	1	1	1	1	1	1	1	1	1	1	1	1	1	1	1	1	1	1	1	1	1	1	1	1	1	1	1	1	1	1	1	1	1	1	1	1	1	1	1	1	1	1	1	1
1187	30	2	4	2	4	4	1	2	1	3	0	4	4	2	0	3	3	0	2	2	0	2	3	2	3	3	3	0	2	1	3	3	0	1	2	2	2	3	3	0	0	1	0	3	3	1	3	2	3
1188	24	2	1	1	2	0	0	0	0	0	0	0	0	1	0	1	0	0	0	0	0	0	0	0	0	0	0	0	1	0	0	0	0	0	0	0	0	0	0	0	0	0	0	0	0	0	0	0	0
1189	29	2	1	0	3	2	0	0	4	3	0	3	4	4	1	1	1	1	3	4	4	3	4	0	0	4	4	0	4	0	3	4	4	0	3	3	4	3	0	3	4	4	4	3	3	3	4	3	4
1190	22	2	4	2	4	3	0	0	0	2	0	0	4	3	2	3	4	0	3	2	1	0	1	0	0	3	3	0	2	0	2	2	2	0	1	3	1	0	0	0	2	3	1	2	0	3	2	2	3
1191	28	1	1	2	4	4	0	0	1	0	2	4	4	3	3	2	4	0	1	2	3	1	2	0	0	4	4	3	3	3	3	3	2	1	3	3	3	2	0	2	3	3	2	3	3	2	3	3	0
1192	27	2	3	1	2	1	2	1	0	0	0	1	2	0	1	0	1	0	0	0	0	0	1	1	0	0	0	1	4	1	0	1	0	0	2	0	1	1	1	0	0	0	0	1	0	0	0	0	1
1193	24	2	3	2	4	0	0	0	1	2	0	2	3	1	0	4	3	0	0	2	2	2	1	2	1	3	1	3	1	1	0	1	2	0	2	4	0	1	0	0	2	2	1	0	1	0	3	2	3
1194	28	2	3	4	2	2	0	0	3	0	2	0	2	3	1	3	3	0	0	0	3	0	1	0	0	0	4	0	2	0	3	1	2	0	0	2	0	0	0	0	2	3	2	2	0	1	0	2	0
1195	28	2	3	3	3	3	0	1	0	3	3	2	4	4	1	3	4	0	2	4	2	1	1	1	0	4	2	2	4	2	1	1	0	0	1	1	1	1	0	1	1	1	0	4	2	0	2	2	2
1196	21	2	4	4	4	0	0	1	0	0	0	0	1	2	1	4	4	0	0	0	1	0	2	1	0	1	1	1	2	1	1	0	0	0	2	1	0	0	0	0	0	0	0	0	1	0	1	1	1
1197	26	2	3	2	2	2	0	0	1	1	0	0	1	1	1	1	3	0	1	2	1	1	1	0	0	3	2	2	3	1	2	2	0	1	1	1	1	1	1	1	1	1	1	1	1	1	2	1	1
1198	29	2	3	2	3	1	2	0	2	1	0	1	3	2	2	2	3	0	3	3	2	0	1	0	0	2	3	1	3	0	3	3	0	1	1	2	0	0	0	0	2	2	2	2	0	2	0	3	3
1199	26	2	4	4	4	4	0	0	2	1	0	4	4	4	4	4	4	0	3	4	2	2	3	0	0	4	4	3	4	0	4	4	0	2	4	3	2	1	0	1	3	2	3	3	3	4	1	4	3
1200	31	2	0	3	4	4	4	0	3	4	2	4	4	4	4	4	4	2	3	3	4	4	4	1	0	4	4	4	4	1	4	4	4	1	3	4	2	3	0	2	2	3	3	3	2	2	2	3	3
1201	27	2	0	4	4	1	0	0	0	2	0	0	3	0	1	3	4	0	1	0	1	0	2	0	0	4	2	3	1	0	2	1	0	1	2	4	0	1	0	0	3	1	1	0	0	0	1	0	3
1202	22	2	3	3	4	1	0	3	1	4	2	1	3	1	0	3	3	0	2	1	1	3	1	3	2	3	2	2	1	2	2	3	0	2	2	2	0	1	3	0	2	2	0	1	2	1	3	2	3
1203	21	2	3	2	4	2	0	0	0	3	1	2	3	2	2	3	3	0	1	2	2	3	2	0	0	4	1	0	4	0	2	2	3	3	3	3	1	0	0	1	2	2	1	2	2	1	0	1	1
1204	24	2	3	1	3	1	0	0	0	1	0	1	2	2	2	1	2	0	1	3	0	0	2	0	0	2	0	0	3	0	1	2	2	1	2	1	1	0	0	1	1	2	1	3	2	2	2	1	2
1205	24	2	1	0	3	0	0	0	0	0	0	0	0	0	0	0	0	0	0	0	0	0	0	0	0	0	0	0	0	0	0	0	0	0	0	0	0	0	0	0	0	0	0	0	0	0	0	0	0
1206	27	2	0	4	4	4	0	0	2	0	0	3	3	4	4	4	4	0	3	3	2	0	4	0	0	4	4	3	4	3	4	4	0	0	4	4	4	0	0	0	4	4	4	4	3	3	4	3	0
1207	23	2	1	0	1	0	0	0	0	0	0	0	0	0	0	0	0	0	0	1	0	0	1	0	0	0	0	0	0	0	0	0	0	0	0	0	0	0	0	0	0	0	0	0	0	0	0	0	0
1208	23	1	1	1	2	2	0	0	0	0	0	1	1	2	2	1	2	0	1	1	1	0	2	0	0	1	1	0	2	0	2	1	0	0	1	0	1	0	0	0	1	1	1	1	0	1	2	1	0
1209	24	2	3	3	3	1	2	0	0	0	0	0	0	0	0	0	2	0	0	0	0	0	1	0	0	1	1	1	1	2	0	0	0	0	0	0	1	2	0	0	0	1	0	1	0	0	0	0	0
1210	24	1	3	2	3	1	0	0	0	2	0	0	0	1	1	0	0	0	0	1	0	0	0	0	0	2	0	0	3	0	0	1	0	0	0	0	0	0	2	0	0	0	0	0	0	1	0	0	1
1211	24	7	0	2	3	0	0	1	0	3	0	0	3	1	0	2	4	0	0	2	0	3	1	1	1	4	3	4	4	2	3	2	1	2	0	3	2	2	0	0	3	3	0	3	3	1	3	2	4
1212	26	2	3	3	3	1	0	0	0	0	0	2	2	2	0	2	1	0	0	3	1	2	2	0	0	1	3	2	4	0	0	0	0	0	0	0	1	2	0	0	1	1	0	1	1	0	0	2	0
1213	22	2	4	4	3	2	0	0	1	2	2	0	2	2	2	3	4	0	1	3	1	4	2	1	1	4	4	3	4	2	2	4	1	0	1	4	2	2	2	3	3	3	3	2	3	3	3	3	3
1214	23	2	3	4	4	4	4	4	4	4	4	4	4	4	4	4	4	4	4	4	4	4	4	4	4	4	4	4	4	4	4	4	4	4	4	4	4	4	4	4	4	4	4	4	4	4	4	4	4
1215	33	2	2	2	4	2	0	3	1	3	1	2	3	3	0	2	3	0	2	2	2	1	3	2	1	3	3	2	3	2	2	2	1	1	2	4	2	2	0	1	4	2	1	1	1	2	4	2	4
1216	42	1	3	0	3	0	1	1	0	0	0	2	2	0	0	0	1	0	0	0	0	0	0	0	0	0	0	0	0	0	0	0	0	0	0	0	0	0	0	0	0	0	0	0	0	0	0	0	0
1217	24	2	4	4	4	1	1	0	0	1	0	1	4	1	0	3	2	0	0	1	0	3	1	0	3	1	3	3	3	0	3	3	1	1	1	0	0	2	2	1	1	0	0	2	4	2	4	1	1
1218	20	2	4	4	4	4	1	4	4	4	3	4	4	4	4	4	4	0	4	4	4	4	3	3	2	3	4	3	4	3	3	4	3	1	4	4	4	3	2	4	3	3	4	4	3	4	3	3	4
1219	23	2	4	4	4	4	0	0	2	4	0	3	4	3	3	3	3	0	2	4	2	4	2	0	0	4	4	0	2	2	2	2	2	0	2	3	2	0	3	3	4	4	4	3	2	3	1	2	0
1220	24	2	3	1	1	0	0	1	0	0	0	0	3	0	0	2	3	0	0	2	1	1	1	0	0	2	0	0	2	2	0	0	0	0	2	1	0	1	0	0	1	1	1	0	1	0	1	0	2
1221	21	2	2	1	3	1	0	0	0	0	0	1	1	1	0	0	0	0	0	1	0	0	1	0	0	1	0	0	1	0	0	0	0	0	1	1	0	0	0	0	1	0	0	1	0	0	0	0	0
1222	24	2	4	2	4	3	0	0	0	3	1	1	3	3	3	4	4	0	2	2	2	2	3	0	0	3	3	2	4	0	4	3	1	0	2	3	2	1	1	0	2	2	1	4	2	3	3	1	1
1223	31	2	4	2	3	2	1	2	0	1	1	2	3	1	1	2	3	1	1	1	1	0	1	1	1	2	1	1	3	1	1	1	0	0	1	1	1	2	3	1	1	1	0	3	3	1	1	1	2
1224	21	2	2	3	4	3	1	2	3	3	1	3	4	3	4	4	0	0	2	4	3	1	4	1	1	2	4	3	4	1	4	4	1	0	3	2	4	3	0	2	1	1	2	3	3	3	1	2	0
1225	24	2	3	3	1	2	0	0	0	0	0	3	2	2	1	4	4	0	0	1	0	3	1	0	0	0	1	0	1	0	1	0	0	0	2	0	1	1	0	0	2	0	0	1	0	1	1	1	2
1226	21	2	2	0	2	0	0	0	0	0	0	0	0	0	0	1	1	0	0	0	0	0	0	0	0	0	0	0	0	0	0	0	0	0	0	0	0	0	0	0	0	0	0	0	0	0	0	0	0
1227	22	2	3	1	4	2	0	0	0	2	0	0	4	0	0	3	4	0	1	3	2	4	4	2	3	4	3	3	3	2	2	2	2	0	2	3	0	3	0	1	4	4	3	2	2	2	4	2	2
1228	21	2	4	2	3	3	1	2	3	4	3	4	4	3	4	4	4	2	3	3	4	4	3	4	3	4	4	4	4	4	2	2	3	3	3	3	2	3	1	2	2	3	3	3	2	3	4	2	2
1229	26	2	4	3	4	4	0	3	2	4	1	2	4	4	4	4	3	0	2	3	3	4	3	3	2	4	3	3	4	2	4	4	2	2	3	2	2	4	0	1	3	3	2	3	1	3	4	4	4
1230	25	2	2	0	2	0	0	0	1	0	0	1	1	0	0	0	1	0	0	1	0	1	2	0	0	0	0	0	2	0	0	0	0	1	1	1	0	0	0	0	0	0	0	0	1	0	0	0	0
1231	26	2	1	2	3	2	0	0	0	3	0	2	2	2	1	1	0	0	1	0	0	0	2	0	0	2	1	0	3	0	0	1	0	0	2	1	2	0	1	0	0	0	0	1	1	0	1	1	0
1232	28	2	2	2	3	1	0	0	0	2	0	2	3	1	1	2	3	0	1	1	0	1	1	0	0	2	1	0	1	0	0	1	1	1	2	3	2	2	0	0	2	0	0	1	0	1	0	0	0
1233	29	2	3	3	3	3	3	4	2	2	3	3	3	2	2	3	2	0	3	3	3	2	3	0	3	4	3	3	2	1	2	3	2	2	2	4	3	4	4	3	3	3	2	2	3	3	3	2	4
1234	19	2	4	2	1	3	0	1	0	1	0	1	2	3	3	1	0	0	2	1	0	0	1	1	0	0	3	0	2	0	2	3	0	0	3	0	1	2	0	1	1	0	1	3	0	2	3	2	0
1235	26	2	2	2	3	2	0	2	0	2	2	3	3	2	2	3	3	2	2	3	3	2	1	2	2	3	2	2	3	2	1	0	0	1	3	2	1	1	0	1	1	1	2	3	1	2	2	1	3
1236	24	2	3	3	4	2	0	4	2	3	2	2	3	2	1	1	4	0	1	2	2	4	2	3	2	3	2	2	4	4	2	2	0	1	2	2	1	3	0	1	1	1	2	2	2	1	2	2	4
1237	24	2	3	2	2	1	0	1	2	2	0	3	3	2	1	2	0	0	1	3	1	2	1	0	0	1	1	2	1	1	1	1	0	1	1	1	1	0	0	0	0	0	1	1	1	1	1	1	1
1238	22	2	3	3	4	3	0	2	3	4	4	4	4	4	4	4	4	2	4	4	4	4	4	3	3	4	4	4	4	4	4	4	3	4	4	4	4	4	2	4	4	4	4	4	4	4	4	4	4
1239	24	2	1	2	4	2	3	2	2	1	1	2	3	2	2	1	1	2	4	4	4	2	4	2	1	3	2	2	2	1	3	3	2	0	2	1	2	4	4	4	3	2	4	3	4	2	4	4	3
1240	27	2	2	2	3	2	1	1	1	1	3	1	3	2	3	2	1	0	1	3	2	2	1	0	0	1	2	1	4	1	2	2	2	0	3	2	1	0	0	0	1	0	2	2	1	1	1	2	0
1241	28	2	3	3	3	0	0	0	0	0	0	0	1	0	0	1	1	0	0	0	0	0	0	0	0	0	0	0	0	0	0	0	0	0	0	1	0	0	0	0	0	0	0	0	0	0	0	0	0
1242	25	2	4	3	1	3	1	0	1	0	0	1	3	4	3	4	3	1	2	3	2	2	2	0	0	0	2	3	4	0	4	4	4	0	1	2	2	1	2	1	4	4	2	4	4	4	2	2	1
1243	21	2	2	1	2	3	0	0	0	2	1	0	2	3	2	2	1	0	0	0	1	0	1	0	0	2	1	1	3	0	1	2	2	0	1	2	1	0	0	0	1	0	0	2	0	2	1	1	1
1244	24	2	4	3	3	3	1	2	1	1	0	3	3	3	3	3	3	0	2	3	2	3	3	1	0	4	4	2	3	1	3	3	3	3	3	3	4	1	0	3	3	3	2	0	1	3	2	2	2
1245	20	2	1	1	2	1	1	0	0	1	0	1	2	2	1	0	1	0	0	1	0	1	1	0	0	1	0	0	2	0	1	0	0	1	1	1	0	0	2	0	1	1	1	1	1	0	1	1	1
1246	25	1	3	3	3	2	1	2	0	4	4	4	4	3	3	4	4	2	3	4	4	4	4	2	2	2	2	2	2	3	4	4	3	0	3	2	3	4	3	3	4	4	4	3	2	3	4	4	4
1247	28	2	4	3	2	2	0	0	1	1	0	1	2	1	1	3	2	0	1	4	1	0	2	0	0	2	2	2	4	0	2	2	1	1	1	1	1	0	0	0	2	2	1	4	1	1	3	3	2
1248	24	2	2	3	3	3	2	2	3	3	1	4	4	3	3	3	4	3	3	3	3	3	3	3	2	3	3	3	3	3	3	4	4	4	4	3	3	3	3	3	3	4	3	3	3	3	3	3	3
1249	34	1	3	4	2	0	0	0	0	0	0	0	0	0	0	0	1	0	0	1	0	0	0	0	0	0	0	0	0	0	0	0	0	0	0	0	0	0	1	0	0	0	0	0	0	0	0	0	2
1250	31	2	3	3	0	2	0	1	0	0	0	0	3	2	1	2	3	0	0	4	0	4	4	0	0	4	4	2	2	0	3	1	2	0	3	1	0	0	0	0	1	0	0	4	0	2	3	1	2
1251	25	2	1	4	4	4	2	2	3	4	0	2	3	3	3	4	4	3	2	4	4	4	4	0	1	4	4	4	4	3	3	3	3	2	4	3	4	2	2	3	4	4	4	3	4	3	2	3	2
1252	23	2	4	0	3	1	0	0	0	1	0	4	4	1	0	1	4	0	0	0	0	3	3	0	0	4	4	0	4	0	1	1	0	0	1	3	0	3	3	1	3	1	0	1	4	0	0	3	4
1253	23	1	3	3	4	4	1	0	2	3	2	2	3	4	3	3	1	1	3	2	1	0	4	0	0	3	3	2	3	0	3	3	2	0	1	3	4	2	1	1	4	3	2	1	2	3	3	1	1
1254	24	2	4	3	3	2	0	0	1	3	1	3	4	2	2	3	3	0	3	3	2	0	4	0	0	3	3	3	4	0	3	2	0	0	3	3	2	0	1	0	3	3	3	3	3	1	3	3	3
1255	36	1	2	2	3	0	0	0	0	0	0	0	2	1	0	0	1	0	0	1	0	0	0	0	0	2	1	1	1	0	1	0	0	0	0	2	0	0	1	0	1	1	0	2	0	0	1	0	0
1256	22	2	3	3	4	2	1	0	0	4	0	3	4	2	0	2	2	1	0	1	0	3	4	0	2	4	2	4	3	0	1	2	0	3	3	4	0	4	4	0	4	4	0	2	3	0	3	2	4
1257	24	5	3	3	3	0	0	0	2	3	0	0	2	3	0	1	2	0	0	0	1	0	0	0	0	1	0	0	0	0	1	0	0	0	0	1	0	0	0	0	0	0	0	0	0	0	0	0	0
1258	23	2	2	2	3	3	2	1	0	3	0	0	3	2	2	1	3	0	0	3	0	0	0	0	0	2	1	0	4	0	0	2	0	0	1	0	1	0	0	0	0	0	0	1	0	0	1	0	1
1259	25	2	4	3	3	3	3	0	0	0	0	0	1	2	1	0	3	1	1	1	1	1	1	0	0	1	1	2	2	0	1	1	0	0	1	1	1	0	1	0	0	0	0	1	1	0	0	1	0
1260	25	2	4	3	3	3	0	1	1	1	0	1	3	1	1	3	3	0	0	2	1	0	2	1	1	0	0	1	0	1	0	2	1	0	0	3	1	0	0	0	1	0	1	0	0	0	0	1	0
1261	26	2	3	3	3	1	0	2	2	1	0	2	4	4	1	2	4	0	1	2	2	4	3	3	2	3	2	2	2	2	3	1	3	3	4	4	1	0	0	0	3	3	3	3	4	1	4	4	4
1262	23	2	3	2	4	2	2	2	0	4	0	4	4	3	0	1	3	1	1	1	0	0	3	0	0	3	1	0	1	0	1	1	0	0	1	1	1	1	2	0	1	1	0	0	4	0	4	0	3
1263	23	2	2	1	3	0	0	0	0	1	0	0	2	1	0	4	4	0	2	2	1	1	2	0	0	2	3	0	4	0	0	2	1	0	3	4	2	0	0	0	3	0	0	2	0	1	1	0	0
1264	31	2	2	2	2	0	0	0	0	0	0	0	1	0	0	1	0	0	0	2	0	0	0	0	0	0	0	0	2	0	0	0	0	0	0	0	0	0	0	0	0	0	0	0	0	0	0	0	0
1265	22	3	3	2	4	4	4	2	2	3	2	4	4	4	3	3	0	3	3	4	2	3	4	0	0	3	4	2	4	3	4	3	3	3	4	4	3	1	4	2	3	3	3	4	4	3	3	4	4
1266	26	2	3	2	3	2	0	1	0	1	0	0	4	2	0	2	3	0	0	1	0	1	2	0	0	2	0	0	1	1	1	1	0	0	2	0	0	0	0	0	0	0	0	1	0	1	1	1	0
1267	26	2	3	3	3	3	0	0	0	4	0	3	3	1	2	3	2	0	1	3	0	2	3	0	0	3	3	1	2	0	2	1	0	0	1	3	1	1	2	0	2	3	0	1	1	0	0	3	2
1268	20	2	3	3	4	1	0	2	0	1	0	3	4	0	0	1	4	0	1	2	1	1	2	1	1	3	2	2	3	0	1	2	0	0	0	3	0	3	2	0	3	3	1	2	1	0	2	0	2
1269	25	2	4	2	3	3	3	3	4	2	0	2	4	4	4	4	4	4	4	2	4	4	4	4	4	4	4	4	4	2	4	3	4	0	4	4	4	4	0	4	4	4	4	4	3	4	0	4	0
1270	22	2	3	2	4	0	0	1	2	3	0	3	4	2	0	2	3	0	1	1	2	2	3	0	3	3	3	4	4	2	1	1	2	0	1	3	1	3	1	1	1	2	1	1	1	0	3	1	3
1271	27	2	3	1	1	0	0	0	0	3	1	0	2	2	0	3	3	0	1	4	0	0	3	0	0	3	1	0	2	0	1	1	0	0	3	2	2	0	0	0	0	1	0	1	1	0	0	0	1
1272	21	2	4	1	3	3	0	2	0	0	0	1	4	4	3	4	4	0	1	2	2	0	4	0	0	2	4	3	4	2	2	3	3	0	4	1	3	0	1	0	3	4	3	4	3	4	4	4	3
1273	24	2	3	4	1	0	0	0	0	1	1	1	1	0	0	0	3	0	1	3	0	2	0	0	0	1	1	1	3	0	1	0	0	1	0	1	0	1	2	0	1	0	0	1	1	0	2	1	2
1274	20	2	2	2	3	3	0	0	1	0	2	1	3	2	1	1	2	0	0	2	1	1	1	0	0	1	1	1	3	2	1	1	1	0	1	1	0	0	0	1	2	2	1	1	1	0	1	3	0
1275	22	2	3	0	4	0	0	0	0	3	0	1	2	2	0	2	3	0	0	2	0	2	0	0	0	3	2	0	3	0	2	2	0	0	1	2	0	0	0	0	2	2	0	0	0	0	0	1	0
1276	25	1	2	2	3	4	1	0	0	1	0	2	3	3	3	3	1	0	2	1	2	1	1	0	0	2	1	0	3	1	2	3	0	0	2	3	3	0	0	0	1	2	1	3	1	3	2	2	3
1277	23	2	3	3	3	1	0	0	1	2	0	2	2	1	0	2	3	0	0	0	1	2	1	0	0	3	2	1	2	0	1	0	0	0	1	3	1	0	0	0	2	1	0	1	0	0	0	0	2
1278	28	2	4	3	4	4	1	3	2	4	0	2	4	2	4	4	4	2	3	4	2	2	2	0	0	4	4	4	4	0	4	4	0	1	4	4	4	2	0	1	4	4	1	1	1	4	4	1	2
1279	28	2	4	4	4	4	0	0	1	4	0	3	3	3	4	4	4	0	4	4	3	0	4	0	0	4	4	4	4	1	4	4	2	0	4	4	4	0	0	0	4	4	3	4	3	4	4	4	4
1280	25	2	4	4	3	2	0	0	1	1	0	0	0	2	0	3	3	0	0	1	1	0	2	0	0	1	1	0	1	0	0	0	0	0	0	0	0	1	0	0	2	1	0	1	0	0	0	0	0
1281	22	2	4	2	4	4	0	0	2	2	0	1	3	2	2	2	4	0	2	4	1	3	2	0	0	1	1	2	4	0	1	1	0	2	3	2	1	4	0	0	3	2	1	4	3	2	3	1	4
1282	21	2	4	2	1	0	1	0	0	0	0	0	1	0	0	0	0	0	0	0	0	0	0	0	0	0	0	0	4	0	1	1	0	0	0	0	0	0	0	0	0	0	0	3	0	0	0	0	0
1283	26	2	3	3	2	0	0	0	0	0	0	0	0	2	0	3	3	0	1	3	1	3	2	0	0	3	2	3	2	0	3	0	0	0	2	2	2	0	0	0	2	0	1	2	2	0	0	0	1
1284	27	2	4	3	4	3	0	0	0	4	0	2	4	2	2	4	4	0	3	0	2	0	2	0	0	2	2	2	4	0	0	1	2	2	1	3	1	0	0	1	1	2	1	1	1	0	4	1	3
1285	22	2	3	2	4	2	0	0	0	0	0	0	1	0	0	2	2	0	0	3	0	0	0	0	0	2	0	0	1	0	0	0	0	0	0	0	0	0	0	0	0	0	0	0	1	0	0	0	0
1286	28	2	3	3	3	3	3	4	2	3	2	3	4	3	2	4	4	0	0	3	2	0	3	4	3	3	3	1	3	0	0	2	2	0	2	3	1	4	3	3	2	3	1	3	3	2	3	2	2
1287	23	2	3	3	2	3	0	0	0	2	0	3	3	1	3	2	2	0	1	1	3	2	3	0	0	2	3	0	3	0	0	2	1	0	2	3	1	1	0	0	3	2	2	2	3	2	1	2	2
1288	22	2	2	3	3	0	0	0	0	0	0	0	2	1	1	2	1	0	0	0	0	0	0	0	0	2	1	2	1	0	1	1	0	0	0	0	0	0	0	0	2	2	0	1	0	1	0	1	0
1289	28	1	4	3	4	4	0	2	2	4	2	2	3	4	2	3	4	1	1	1	4	3	4	2	0	4	3	3	4	1	4	4	3	3	4	4	4	1	3	2	4	4	3	4	3	3	4	3	4
1290	27	2	4	2	3	0	1	1	1	3	0	2	4	1	0	1	3	2	1	1	2	1	0	0	0	3	1	2	3	0	2	2	3	0	2	2	1	1	1	0	4	3	2	2	3	1	4	4	4
1291	24	2	3	2	3	1	0	0	2	1	2	2	4	1	0	3	1	0	2	1	1	2	0	1	0	3	1	1	2	1	1	2	1	2	3	3	1	2	0	1	3	2	2	3	3	2	3	3	3
1292	22	2	2	2	3	2	0	1	1	2	0	1	2	3	2	2	4	0	1	2	1	0	2	0	0	3	2	2	2	1	1	3	1	0	2	2	1	0	0	1	3	2	2	2	0	1	2	3	3
1293	27	2	3	0	3	0	3	2	0	2	0	2	4	2	1	2	1	3	0	2	1	0	1	0	0	4	4	0	2	0	1	1	2	0	0	1	0	0	3	0	2	1	0	2	2	0	1	1	0
1294	26	1	4	3	0	3	2	0	0	1	3	1	4	2	1	0	2	1	2	3	1	0	1	3	2	1	2	1	3	0	1	3	0	2	1	2	1	3	1	0	4	2	1	2	3	3	2	2	2
1295	32	2	4	4	4	4	2	2	4	4	3	3	4	4	4	3	4	1	3	3	4	3	3	0	1	4	4	3	3	2	3	3	3	2	4	4	3	1	0	3	4	4	4	4	3	3	3	3	3
1296	23	2	4	3	4	4	0	0	4	4	0	4	4	4	4	4	4	0	4	4	4	4	4	1	0	4	4	4	4	2	4	4	2	2	4	4	4	3	1	2	4	3	3	4	3	4	3	4	4
1297	21	2	4	3	4	3	0	0	0	1	3	0	3	3	3	3	3	3	3	3	3	2	2	2	2	3	3	2	2	3	3	3	3	0	1	1	1	4	2	2	3	3	3	3	2	2	3	3	3
1298	27	2	2	2	3	1	1	2	1	1	0	2	2	1	1	2	2	1	1	2	0	1	1	0	0	2	1	1	2	1	1	1	0	0	1	1	1	2	0	0	0	0	0	1	1	0	1	1	1
1299	29	2	3	3	2	1	0	0	0	0	0	1	0	1	1	1	2	0	1	0	1	2	0	1	1	1	1	1	0	0	2	3	0	0	1	1	0	2	0	0	1	0	0	1	0	0	1	1	0
1300	22	2	3	1	2	0	0	0	0	1	1	0	2	2	0	2	0	0	0	2	1	0	1	0	0	1	0	0	2	0	0	1	0	0	1	0	0	0	0	0	1	1	0	2	0	0	0	0	2
1301	23	2	1	1	1	0	0	0	0	0	0	1	0	0	0	0	0	0	0	0	0	0	0	0	0	0	0	0	0	0	0	0	0	0	0	0	0	0	0	0	0	0	0	0	0	0	0	0	0
1302	24	2	4	0	3	2	0	0	0	2	0	2	1	2	1	1	3	0	0	2	1	0	2	0	0	1	1	0	1	0	0	1	0	0	1	1	1	2	0	1	1	1	1	2	0	0	2	2	4
1303	22	2	3	4	4	1	1	3	3	2	4	3	4	1	1	4	2	0	1	4	4	3	4	3	3	3	2	4	4	4	2	2	4	0	3	3	1	3	0	2	3	3	4	4	3	1	4	3	4
1304	22	2	3	3	3	4	0	2	3	4	0	3	4	4	4	4	4	0	3	3	4	4	4	2	0	4	4	3	3	0	3	3	0	0	2	4	2	2	0	1	4	4	3	3	1	1	4	4	0
1305	20	2	4	3	4	3	2	2	1	3	1	4	4	4	4	3	3	1	2	3	1	3	4	1	1	4	4	2	4	1	2	4	0	0	3	3	4	1	4	1	1	2	1	4	2	3	1	3	2
1306	27	2	3	3	1	1	1	3	1	1	3	2	4	3	2	1	2	0	3	4	3	0	1	2	3	2	3	3	3	3	2	2	3	1	2	3	0	2	0	2	4	3	3	1	2	2	1	3	2
1307	24	2	3	2	3	2	0	0	0	1	1	0	1	1	0	2	3	0	0	1	2	3	0	0	0	2	2	2	3	2	2	2	1	0	0	0	0	0	0	0	2	1	2	2	0	2	2	2	3
1308	24	2	3	3	4	2	0	0	0	4	1	1	4	2	1	4	4	0	0	2	0	1	3	0	0	4	4	3	3	0	2	0	0	0	1	4	1	1	0	0	2	4	0	2	1	0	4	3	4
1309	33	2	4	3	4	4	0	4	0	1	2	0	0	1	1	1	1	4	4	4	0	1	0	2	2	2	0	0	4	0	0	4	0	0	0	4	4	0	0	0	0	0	0	4	4	4	2	4	4
1310	40	2	4	4	4	4	2	2	3	4	3	4	4	4	4	4	4	2	1	0	4	4	2	2	1	2	2	2	1	2	4	4	0	0	4	4	4	4	0	2	4	4	3	4	2	2	4	3	4
1311	26	2	3	3	4	3	1	2	1	1	0	2	1	2	1	2	2	1	3	3	3	2	3	1	0	3	3	1	4	3	2	4	1	2	1	1	2	0	0	1	1	1	1	4	1	3	2	3	2
1312	24	2	3	3	4	3	3	0	1	1	2	2	2	2	1	3	2	0	1	3	2	2	2	1	1	2	3	1	4	2	2	1	0	0	0	1	0	1	0	0	1	1	1	1	1	1	2	2	2
1313	29	2	2	4	4	1	2	2	3	4	2	4	4	4	2	4	1	2	3	3	1	2	4	2	1	4	1	0	4	1	4	2	0	1	4	3	2	4	4	0	3	3	1	4	4	1	4	3	3
1314	20	2	3	0	3	3	0	0	2	2	0	1	4	1	1	1	3	0	0	0	3	3	0	0	0	3	2	0	2	0	1	0	2	0	1	2	0	1	0	1	3	3	2	3	0	1	1	2	3
1315	25	2	2	0	0	0	0	0	0	0	0	0	0	0	0	0	0	0	0	0	0	0	0	0	0	0	0	0	0	0	0	0	0	0	0	0	0	0	0	0	0	0	0	0	0	0	0	0	0
1316	23	2	3	0	4	3	0	0	0	2	0	3	4	3	1	4	4	0	3	4	1	3	3	0	0	4	4	3	3	0	3	3	3	2	3	4	3	1	0	2	4	4	2	3	2	2	3	4	4
1317	32	2	3	2	4	2	0	2	3	1	0	1	3	0	1	3	4	0	1	2	0	2	2	1	0	3	3	0	2	1	2	2	2	2	1	2	2	1	3	0	1	2	1	1	3	1	2	1	1
1318	29	2	4	3	4	1	0	0	0	1	0	1	2	1	2	1	1	0	0	1	1	0	1	0	0	2	2	2	3	0	1	3	0	0	1	2	1	0	0	0	3	2	1	3	3	3	2	3	1
1319	25	2	4	4	4	4	0	4	0	0	0	2	4	2	4	4	4	0	0	4	2	4	4	4	2	4	2	4	4	1	1	4	2	0	1	0	2	2	4	1	3	1	0	2	2	4	4	3	2
1320	31	2	4	4	4	4	2	3	3	3	3	3	4	4	4	4	4	1	2	4	4	4	4	3	3	4	4	4	4	3	3	3	3	3	3	3	3	4	2	3	3	3	3	3	2	3	3	3	4
1321	26	2	3	1	2	1	0	0	0	0	0	0	1	1	0	1	1	0	1	2	0	0	1	0	0	1	1	0	3	0	1	1	0	0	0	0	0	0	0	0	1	1	0	3	1	0	0	0	0
1322	24	2	3	0	0	0	0	0	0	0	0	0	1	0	0	0	1	0	0	0	0	0	0	1	0	0	0	0	0	0	0	0	0	0	0	0	0	0	0	0	0	0	0	0	0	0	0	0	0
1323	30	1	3	2	3	1	0	0	1	2	0	1	2	2	2	3	4	0	0	1	1	1	0	0	0	3	2	1	0	0	1	1	1	0	3	3	1	1	0	2	4	3	2	2	0	1	1	1	1
1324	26	2	2	2	3	2	3	3	1	2	1	3	3	1	1	1	1	2	2	3	1	3	1	0	2	1	1	2	3	0	2	2	0	0	1	0	0	1	2	0	1	0	0	1	2	2	0	0	1
1325	29	2	4	1	2	1	0	2	0	1	0	2	2	1	0	0	3	0	0	3	0	1	0	0	0	1	0	0	4	0	1	2	2	0	2	1	1	1	0	0	2	1	0	1	0	1	0	0	0
1326	22	2	2	1	1	1	0	0	0	1	0	1	3	1	1	1	0	0	0	1	1	1	2	0	0	1	2	1	3	1	1	0	0	0	1	1	1	2	2	0	1	1	0	2	1	1	1	0	2
1327	24	2	4	3	4	3	0	2	1	0	0	4	4	0	1	4	1	0	0	1	3	4	4	3	1	4	2	3	3	1	1	0	4	4	4	4	1	2	1	4	4	4	2	2	3	1	3	3	3
1328	28	1	3	1	4	2	0	1	0	0	0	1	2	3	2	1	3	0	1	2	0	0	2	0	0	1	1	0	1	0	1	1	0	0	1	1	1	1	0	0	1	1	0	2	1	1	0	2	0
1329	23	2	4	2	2	2	0	0	2	3	0	0	4	2	2	2	4	0	0	3	2	2	2	2	1	4	1	1	1	0	1	1	2	0	2	2	1	0	0	1	4	3	2	2	1	0	2	1	3
1330	22	2	3	2	3	2	0	0	2	0	3	2	4	2	1	4	2	0	1	3	0	4	2	3	3	3	1	1	3	4	2	2	3	0	1	3	0	2	0	3	2	2	1	2	3	1	1	1	0
1331	24	2	2	2	2	0	0	1	0	1	0	1	3	1	0	2	2	0	0	1	0	2	1	0	0	1	1	0	3	0	0	1	0	0	1	1	0	0	0	0	1	1	0	0	1	0	0	0	1
1332	23	3	1	3	3	3	0	2	1	3	0	2	4	4	4	4	2	0	3	4	3	3	4	1	0	4	4	4	4	2	4	4	3	1	4	4	4	1	0	3	4	4	4	4	2	4	3	4	3
1333	28	2	3	1	3	0	0	0	0	1	0	0	1	1	1	0	3	0	1	1	0	0	0	0	0	1	1	0	1	0	0	2	0	0	1	2	1	0	0	0	0	0	0	1	0	0	2	2	1
1334	23	2	4	4	4	2	2	1	1	2	0	2	4	3	2	3	4	2	1	3	2	3	2	2	0	3	3	3	3	1	1	2	1	0	2	2	0	0	2	1	2	1	1	2	3	1	1	1	2
1335	23	2	4	3	1	1	0	1	0	1	1	0	2	1	1	3	3	0	0	3	1	1	2	1	1	1	1	1	2	1	1	0	1	0	1	2	0	1	0	1	1	1	1	1	1	1	1	1	2
1336	21	2	4	3	2	1	0	2	3	4	4	2	4	0	0	4	4	0	0	3	4	4	4	4	3	3	3	4	4	1	1	0	0	0	2	2	0	4	4	1	4	3	4	4	1	1	3	3	4
1337	27	2	0	1	0	0	0	1	0	0	2	0	0	0	0	0	0	0	0	2	0	0	0	0	0	0	0	0	0	0	0	0	0	0	0	0	0	0	0	0	0	0	0	0	0	0	0	0	0
1338	29	2	4	3	2	2	0	2	2	1	2	2	2	3	2	3	3	1	2	3	3	4	2	3	3	3	2	2	2	2	2	2	2	3	3	3	3	3	0	1	3	2	1	2	2	2	4	1	4
1339	24	2	3	3	4	4	0	2	3	4	0	0	3	3	4	3	2	1	1	4	3	2	3	0	1	3	3	2	4	2	2	4	3	2	4	3	3	1	0	1	3	1	3	3	2	4	3	3	2
1340	25	2	4	3	4	1	0	1	3	3	2	1	4	4	2	1	4	0	2	4	4	4	1	0	1	4	2	2	4	0	2	2	2	0	3	4	2	2	0	3	3	4	3	3	1	2	3	3	3
1341	23	3	4	1	3	3	1	0	3	1	1	4	4	4	4	3	4	0	3	1	2	3	3	0	0	3	3	3	4	0	4	4	2	0	4	3	4	3	2	3	3	3	4	3	3	3	0	4	0
1342	18	2	4	4	4	3	3	2	4	4	4	2	3	4	3	4	4	2	2	4	2	1	0	2	1	2	3	3	3	4	2	2	3	2	3	3	3	0	0	1	3	2	1	2	0	3	1	3	3
1343	24	2	2	1	1	0	0	0	0	0	0	0	1	0	0	0	0	0	0	0	0	0	0	0	0	0	0	0	2	0	0	0	0	0	0	0	0	0	1	0	0	0	0	2	1	0	0	0	0
1344	30	2	2	3	4	2	3	3	0	2	0	4	4	4	3	4	3	3	2	4	2	4	4	3	3	3	4	2	4	3	3	3	1	0	1	1	1	4	0	0	3	4	1	3	4	3	2	3	3
1345	27	2	3	2	2	1	1	1	1	1	0	3	4	2	1	2	3	0	1	1	0	1	1	0	0	2	1	0	2	1	1	2	1	2	3	1	1	0	0	0	2	1	0	1	0	1	1	0	0
1346	23	2	3	1	3	3	3	0	0	0	0	4	4	1	3	1	2	3	1	3	0	4	0	1	2	2	2	1	2	0	0	2	1	0	0	2	1	3	1	0	2	1	0	2	3	3	0	0	0
1347	24	2	4	4	4	2	0	3	0	2	0	0	2	0	0	3	4	0	0	0	1	2	0	2	3	2	2	1	3	3	2	2	3	2	0	1	0	2	0	0	0	0	0	0	0	0	3	0	2
1348	29	1	3	0	0	0	1	0	0	0	0	1	0	0	0	0	0	0	0	0	0	0	0	0	0	0	0	0	1	0	0	0	0	0	0	0	0	0	2	0	0	0	0	1	0	0	0	0	0
1349	23	2	2	2	3	1	3	2	0	4	0	4	4	0	0	2	2	2	2	1	1	3	3	2	0	4	3	1	4	0	0	2	1	1	1	2	2	2	4	1	4	2	1	2	4	0	1	1	2
1350	28	2	3	2	2	2	0	0	1	2	1	2	2	1	0	1	1	0	0	1	1	1	0	0	0	1	1	1	3	0	1	1	0	0	1	1	1	0	0	0	0	0	0	1	0	0	1	2	1
1351	25	2	3	2	2	2	0	0	0	1	0	1	3	3	2	2	2	0	1	2	2	0	1	0	0	1	1	0	4	0	3	3	1	0	1	1	1	1	0	0	2	1	2	3	1	1	0	3	0
1352	25	2	3	3	3	4	1	1	0	2	0	0	3	2	2	2	2	0	3	3	2	3	2	2	2	3	2	2	4	3	3	3	3	3	3	2	2	3	2	1	2	2	1	4	3	3	1	2	2
1353	25	2	3	3	3	3	0	2	2	0	1	1	3	1	1	3	1	0	0	3	1	1	1	1	0	1	1	3	2	1	3	1	3	0	3	3	1	0	0	1	1	1	0	1	0	1	0	1	0
1354	20	2	2	2	2	2	1	1	2	1	1	0	2	2	2	3	2	1	2	3	1	2	2	1	0	1	1	1	1	1	1	1	1	0	2	1	1	2	1	1	2	2	1	1	1	2	1	1	2
1355	32	2	2	0	0	0	0	0	0	1	0	1	1	1	1	1	1	0	0	1	0	1	1	0	0	1	1	0	2	0	0	2	0	0	0	0	1	0	1	0	0	0	0	0	1	1	0	0	1
1356	25	2	3	2	3	2	2	2	2	2	2	3	2	3	3	3	4	2	3	2	2	2	2	3	2	3	4	2	2	4	4	2	3	3	1	4	4	4	2	3	3	4	4	4	2	2	2	2	3
1357	29	2	2	0	2	1	0	0	0	0	0	0	0	0	0	1	0	0	0	0	0	0	0	0	0	0	0	0	1	0	0	0	0	0	0	0	0	1	0	0	0	0	0	0	0	0	0	0	0
1358	26	2	4	4	4	1	0	0	0	2	0	0	4	3	0	4	4	0	1	4	4	3	2	2	1	4	3	2	0	1	3	4	3	1	3	4	2	3	0	0	4	2	1	0	0	0	3	1	1
1359	26	2	4	4	4	4	0	1	1	0	1	2	3	3	2	2	3	0	0	3	2	0	1	1	1	0	2	1	3	3	3	1	2	1	1	3	1	3	0	1	2	2	0	2	0	1	4	2	4
1360	26	2	4	3	1	3	3	1	3	4	1	4	4	4	4	4	4	2	4	2	4	4	4	2	4	4	4	4	2	2	3	3	2	3	3	4	4	4	0	2	4	3	4	4	4	4	2	2	4
1361	21	2	3	1	3	0	0	0	0	2	2	0	3	1	0	2	1	0	0	1	0	0	4	0	0	0	0	0	0	0	0	0	0	0	1	0	1	3	0	0	0	0	0	0	0	0	0	0	4
1362	25	7	3	2	4	4	1	0	3	3	0	4	4	4	4	2	4	2	4	4	2	3	2	1	2	2	4	2	4	0	4	4	2	2	4	4	4	2	2	3	4	4	3	2	2	3	3	4	2
1363	19	2	2	4	4	3	4	4	3	4	4	3	4	3	3	4	4	2	1	3	3	3	2	2	3	4	4	4	4	3	4	4	4	4	4	4	3	2	4	4	4	4	3	3	4	2	4	4	4
1364	25	2	3	2	2	3	1	0	1	2	0	4	4	2	1	0	0	0	1	2	2	1	4	0	1	2	1	2	3	0	2	1	0	0	3	1	1	3	3	1	1	1	1	2	2	1	0	0	0
1365	26	2	1	3	4	2	0	1	2	1	0	1	4	1	1	2	4	0	1	1	1	3	1	0	0	4	1	4	3	2	3	2	2	1	2	4	0	2	0	1	3	2	1	3	2	2	4	2	3
1366	24	2	3	2	3	0	0	0	0	1	1	1	1	0	0	2	3	0	0	3	1	0	1	0	0	2	1	1	1	1	0	2	1	0	3	2	0	1	2	0	0	1	0	1	1	0	1	0	2
1367	34	2	3	2	3	2	0	0	2	3	1	3	4	3	2	2	4	1	1	3	2	2	3	0	0	3	2	1	2	0	1	2	0	1	4	2	2	1	0	0	3	3	1	2	3	1	1	2	2
1368	29	2	4	3	0	2	0	0	2	3	0	4	4	4	2	4	4	0	1	4	1	3	3	0	0	2	2	0	3	0	2	2	1	0	4	2	2	4	0	0	2	2	2	2	4	1	2	2	3
1369	19	2	3	3	3	1	0	0	0	3	0	1	3	1	1	2	3	0	1	0	0	1	2	0	0	3	1	1	1	0	1	1	0	0	1	2	0	0	0	0	1	2	1	0	0	1	1	1	1
1370	19	2	3	3	4	2	1	2	0	1	0	2	3	1	1	3	2	0	1	1	1	2	1	0	0	2	2	0	1	0	1	1	1	0	2	1	0	0	0	0	2	1	0	1	0	1	1	2	1
1371	26	2	1	3	4	1	3	0	1	3	3	2	2	0	0	1	2	0	0	2	0	0	0	0	0	2	0	3	3	0	0	0	0	0	0	1	0	0	1	0	3	3	0	0	0	0	0	1	1
1372	25	2	3	4	3	0	0	0	1	1	0	0	3	2	0	1	2	0	0	0	0	0	2	0	0	1	2	2	2	0	3	2	0	0	3	2	1	3	0	0	1	2	1	1	0	0	2	3	2
1373	36	2	3	0	2	0	0	1	0	1	0	0	2	1	0	2	2	0	0	1	0	1	0	0	0	1	0	2	0	0	1	1	0	0	1	1	0	0	1	0	1	1	0	3	1	0	1	1	1
1374	20	2	3	1	2	0	3	1	0	0	0	2	3	0	0	1	1	1	1	0	0	1	2	2	3	0	2	1	1	1	0	0	0	1	1	1	1	2	3	0	1	0	1	2	2	1	0	0	0
1375	23	2	4	3	4	3	2	2	1	3	0	3	4	3	3	4	4	1	2	3	2	0	2	0	0	3	3	1	4	0	3	3	1	0	2	3	2	3	3	1	3	4	2	4	2	3	2	3	4
1376	19	2	3	2	3	2	0	2	2	2	1	3	4	3	2	3	3	0	3	4	3	2	3	0	0	3	3	3	4	1	3	4	0	0	3	2	2	3	0	1	1	2	1	4	0	1	1	3	2
1377	28	2	3	1	3	0	0	0	0	0	0	0	2	1	0	1	2	0	0	0	0	0	0	0	0	1	0	0	1	0	0	1	0	0	0	1	0	0	0	0	0	1	0	1	0	0	0	1	1
1378	19	2	3	2	4	2	0	0	1	1	0	1	2	2	2	1	3	0	1	2	2	0	1	0	0	1	1	1	1	0	1	2	1	0	3	1	0	1	0	2	3	2	2	2	0	1	0	1	0
1379	25	2	3	2	3	1	0	1	0	1	0	0	1	1	2	2	3	0	1	2	0	0	2	0	0	2	1	2	4	1	1	0	0	0	1	1	0	0	0	0	1	1	0	1	1	1	2	1	1
1380	27	2	4	0	3	1	0	2	0	1	0	0	3	1	0	2	4	0	0	4	1	0	1	0	0	3	3	0	3	0	2	2	0	0	2	3	1	2	0	0	2	2	0	2	0	0	3	3	3
1381	23	2	4	2	2	0	0	0	1	3	0	0	2	2	0	2	1	0	0	4	0	2	1	0	0	3	0	0	3	0	1	0	0	0	1	1	0	0	0	0	0	0	0	2	0	0	1	0	0
1382	29	2	3	1	3	1	0	0	0	0	0	0	2	0	0	1	2	0	0	1	1	0	1	0	0	2	1	0	2	0	0	0	0	0	1	3	0	0	0	0	0	0	1	1	0	0	0	0	0
1383	24	2	3	3	3	3	0	0	0	2	0	2	3	2	2	2	3	0	2	4	2	0	3	0	0	2	1	2	3	1	2	2	0	1	0	1	1	0	0	0	1	1	1	1	0	0	0	1	1
1384	22	2	3	4	4	3	3	2	3	4	3	3	4	4	4	3	4	2	2	4	3	3	4	4	4	4	4	4	4	2	2	3	3	3	4	3	3	3	0	2	4	2	3	2	4	4	3	3	2
1385	23	2	1	0	3	0	0	0	0	0	0	1	1	0	0	0	1	0	0	3	0	0	0	0	0	0	0	0	3	0	1	1	0	0	0	1	0	0	0	0	0	0	0	2	0	0	0	0	0
1386	26	2	4	3	2	0	0	1	0	0	0	1	3	0	0	3	2	0	0	1	0	0	1	1	1	1	0	0	0	0	0	0	0	0	1	1	0	1	0	0	1	1	0	1	1	0	0	0	0
1387	21	2	4	4	2	3	0	0	0	1	0	3	3	1	1	3	3	0	1	4	1	0	2	0	0	2	2	3	3	0	3	2	0	0	1	0	2	0	1	0	0	2	1	1	1	1	1	1	1
1388	21	2	1	1	3	0	0	0	0	1	0	0	1	0	0	1	1	0	0	1	0	0	1	0	0	1	0	0	2	0	0	1	0	0	0	0	0	1	0	0	0	0	0	0	0	0	1	0	1
1389	27	1	3	3	3	0	0	0	0	2	1	0	1	0	0	3	1	0	1	1	0	0	2	0	0	4	2	1	2	0	0	3	0	3	1	1	0	0	1	0	1	1	0	2	2	0	0	0	0
1390	30	2	0	4	4	3	1	1	1	3	0	3	4	3	3	4	0	0	1	0	1	2	1	2	2	4	4	3	3	0	4	4	0	2	3	4	3	2	2	0	3	3	1	4	1	3	2	4	0
1391	26	2	3	4	3	4	4	0	1	2	0	4	4	4	4	3	2	4	4	4	4	3	4	0	2	2	3	0	4	2	4	3	2	0	4	4	4	4	4	2	3	2	1	3	4	4	3	4	2
1392	24	2	1	3	4	4	1	0	3	1	0	3	2	4	4	2	1	0	2	4	3	2	4	0	0	0	4	2	3	0	4	4	3	0	4	3	1	0	0	2	4	4	3	3	1	3	0	4	0
1393	26	2	4	2	2	3	0	1	2	0	0	0	1	3	3	1	2	0	1	3	3	1	2	0	0	1	4	0	1	2	3	3	2	0	4	0	3	3	0	1	2	2	2	2	0	2	1	3	0
1394	18	2	3	3	2	1	2	2	2	4	1	3	3	1	1	2	1	2	2	3	2	1	3	1	1	3	2	2	4	0	2	2	0	0	1	2	1	2	4	0	1	1	0	2	4	1	3	2	3
1395	20	2	0	4	4	4	4	3	4	4	0	4	4	4	4	4	4	4	4	4	4	4	4	4	4	4	4	4	4	4	4	4	4	0	4	4	4	4	4	4	4	4	4	4	4	4	4	4	4
1396	21	2	3	2	3	0	0	0	0	2	0	1	2	2	1	1	1	0	0	3	0	0	0	0	0	0	0	1	2	0	1	0	0	0	1	0	0	0	0	0	0	0	0	0	0	0	0	0	0
1397	23	2	3	3	3	3	0	3	3	3	0	2	4	2	1	3	3	0	1	1	1	2	2	2	2	3	3	1	3	3	2	2	2	1	4	4	2	2	0	2	3	3	2	3	2	2	2	4	3
1398	26	2	3	3	4	4	0	1	3	1	0	3	3	4	3	4	3	0	1	1	1	1	1	0	1	2	3	2	3	0	3	3	3	2	3	2	3	2	0	1	3	3	2	2	0	2	1	4	2
1399	24	5	4	4	4	4	0	0	2	2	1	0	3	4	4	4	4	0	2	3	3	1	1	0	0	3	4	2	4	0	0	4	2	0	4	3	0	0	0	0	4	3	1	4	0	1	0	3	0
1400	24	2	3	0	2	1	0	1	2	2	0	1	3	2	1	2	2	0	0	3	0	3	2	0	0	2	2	0	2	0	0	1	1	0	0	2	0	0	0	1	2	2	3	1	0	0	0	0	0
1401	20	2	4	2	2	2	0	0	0	0	0	1	4	2	0	4	3	0	0	0	1	4	1	0	0	3	0	0	0	0	1	0	0	0	0	3	0	1	0	0	3	0	2	3	0	1	0	0	0
1402	22	2	3	2	3	2	0	0	0	2	0	3	4	3	3	3	0	0	0	4	0	3	1	0	0	3	3	1	4	2	4	3	0	0	3	2	3	2	3	0	3	3	0	3	3	3	3	1	3
1403	24	2	3	0	3	2	2	0	0	1	0	2	2	2	0	2	2	0	0	3	0	0	0	0	0	1	0	0	2	0	3	0	0	0	0	0	0	1	0	0	3	0	0	1	0	1	1	3	3
1404	18	2	4	4	4	4	0	0	4	4	0	4	4	4	4	4	2	0	2	2	4	1	4	0	0	4	4	4	4	1	4	4	1	0	3	3	3	3	0	3	3	3	3	3	2	4	2	4	4
1405	23	2	3	3	3	4	1	1	1	3	0	4	4	4	4	4	4	0	2	4	3	4	3	2	0	3	4	4	4	4	4	4	4	2	4	4	4	0	2	4	4	4	3	4	4	4	4	4	4
1406	25	2	2	0	2	1	0	0	0	0	0	1	1	0	0	0	2	1	0	0	0	0	1	0	0	0	1	0	2	0	1	0	0	0	0	0	0	0	0	0	0	0	0	0	0	0	0	0	0
1407	26	2	2	0	2	0	1	0	0	1	0	2	3	0	0	0	2	1	0	1	0	3	3	0	0	3	1	0	3	0	1	0	0	2	1	2	0	2	0	0	1	0	0	0	2	0	2	0	2
1408	21	2	4	3	2	1	0	0	0	1	0	3	4	1	0	3	4	1	2	3	1	1	3	0	0	3	2	1	3	0	1	3	0	0	3	3	1	2	0	0	3	2	0	1	1	1	4	2	4
1409	29	1	3	2	2	2	0	1	0	1	0	0	2	2	1	2	2	0	1	3	3	1	2	0	0	1	1	2	3	1	3	2	1	0	2	1	2	2	3	2	1	1	1	1	0	2	2	3	0
1410	18	2	4	4	4	4	3	0	4	4	0	4	4	4	2	4	4	0	4	4	3	4	4	0	0	4	4	4	4	1	4	4	4	4	4	4	4	2	0	4	4	4	4	4	1	4	4	4	4
1411	26	2	4	2	3	0	0	0	0	0	0	0	1	1	0	1	0	0	0	0	0	0	0	0	0	0	0	0	1	0	0	0	0	0	0	0	0	0	0	0	0	0	0	0	0	0	0	0	0
1412	22	2	1	2	4	2	1	2	2	3	1	3	3	3	2	3	2	0	1	3	1	1	3	1	1	2	3	3	3	1	2	3	0	0	0	3	0	0	0	0	0	1	0	2	1	2	1	1	3
1413	25	1	2	3	4	4	1	2	3	2	2	3	3	4	4	4	3	1	3	4	4	3	2	1	3	3	4	4	4	4	4	4	3	2	3	3	2	3	0	3	3	3	3	2	2	3	3	2	1
1414	22	2	0	2	2	3	0	0	2	3	0	2	4	4	4	4	2	0	4	4	3	0	4	1	1	4	3	3	4	1	4	4	0	2	4	4	4	0	0	1	4	4	4	4	4	4	4	4	4
1415	20	2	3	2	3	2	0	0	0	3	0	2	3	2	1	1	3	1	0	1	3	2	2	1	0	3	2	1	2	1	1	1	3	3	3	3	2	3	1	0	3	3	3	3	1	1	3	2	2
1416	29	2	3	3	3	3	2	0	1	3	0	3	4	3	3	3	3	1	3	2	2	4	4	0	2	2	4	0	3	1	3	4	1	1	3	3	3	3	2	2	3	3	2	4	4	3	3	3	2
1417	21	2	3	1	2	1	0	0	0	0	0	1	3	0	1	3	2	0	2	4	1	0	2	0	0	2	3	0	3	0	1	2	0	0	1	1	1	0	0	0	1	2	0	2	2	2	1	4	0
1418	21	2	4	4	3	2	0	1	3	1	0	3	4	4	3	4	4	0	3	1	0	0	3	0	0	4	4	0	3	4	4	3	0	0	3	4	3	0	0	0	3	4	3	4	1	3	2	3	0
1419	24	2	3	3	3	4	0	0	4	3	0	1	3	4	3	3	4	0	3	3	3	1	1	0	0	2	2	1	3	1	3	4	2	1	2	3	4	0	0	0	2	2	3	2	0	2	2	3	2
1420	27	2	2	2	2	1	0	0	0	0	0	1	2	1	1	0	1	0	0	2	0	0	1	0	0	1	1	1	1	0	1	1	0	0	0	1	0	0	0	0	1	1	0	1	1	1	0	1	0
1421	22	2	4	4	3	2	1	1	1	1	0	2	2	1	1	2	4	1	1	2	2	1	1	2	0	3	1	2	3	0	1	2	1	0	1	2	0	2	1	1	2	1	1	1	1	1	2	1	1
1422	25	2	3	2	3	2	1	0	0	1	1	1	2	2	2	3	3	1	2	3	0	2	3	1	0	3	3	3	3	1	3	3	2	1	3	3	3	3	3	3	3	3	3	3	3	3	3	3	3
1423	25	2	4	3	4	3	0	1	2	3	4	3	4	4	3	4	4	0	3	2	4	4	4	0	1	4	4	4	4	3	1	4	4	4	2	4	1	4	0	4	4	4	4	4	4	4	4	4	4
1424	28	2	3	2	2	1	1	0	0	2	0	3	3	3	2	3	3	1	1	1	0	3	3	1	1	3	3	3	3	3	3	3	1	0	0	0	0	1	2	0	0	1	1	1	1	0	1	1	2
1425	26	6	4	2	3	2	1	0	0	0	0	2	3	0	0	1	2	0	1	2	0	0	1	0	0	1	0	0	4	0	0	1	0	0	1	1	0	0	1	0	0	0	0	2	0	0	1	0	0
1426	19	2	2	4	3	2	1	1	0	1	0	2	4	1	0	0	1	0	1	0	0	0	0	0	0	1	2	0	1	0	3	2	0	0	2	2	1	0	0	0	1	1	0	2	0	0	0	2	0
1427	23	2	3	2	3	0	0	2	0	2	2	0	1	2	0	3	1	0	1	2	0	1	2	1	1	1	1	1	2	1	1	0	0	1	1	1	0	2	0	0	0	0	0	2	0	0	1	1	2
1428	30	2	3	3	4	3	0	1	1	2	1	1	3	2	2	2	4	0	2	4	2	1	1	3	2	3	3	2	4	2	3	3	2	0	1	2	1	1	1	0	1	2	1	4	2	3	4	3	4
1429	21	2	1	2	2	2	1	0	0	1	0	1	3	2	2	2	2	0	1	1	0	0	2	0	1	2	3	0	3	0	2	2	0	1	2	2	0	2	3	0	3	3	1	2	2	2	1	2	1
1430	23	2	2	1	2	0	2	0	0	0	0	0	0	0	0	0	1	0	0	0	0	0	1	0	0	0	0	0	2	0	0	0	0	0	1	0	0	0	0	0	0	0	0	0	0	0	0	0	0
1431	18	2	1	2	3	2	0	1	0	0	0	0	2	2	0	1	1	0	0	0	0	0	0	0	0	2	0	0	0	0	0	0	0	0	0	0	0	1	0	0	0	0	0	0	0	0	0	0	0
1432	29	2	2	2	3	0	0	1	0	1	0	0	2	0	0	3	0	0	0	1	0	1	0	2	2	2	0	0	0	0	0	0	1	2	1	2	0	1	1	0	1	0	0	0	1	0	1	0	1
1433	22	2	4	3	3	2	0	0	0	2	2	3	2	2	1	1	1	0	0	3	1	0	2	0	0	2	2	2	3	0	1	2	0	0	0	1	1	1	0	0	3	1	0	3	0	1	0	2	2
1434	28	2	2	3	2	1	0	0	2	2	0	2	3	1	0	3	3	0	2	0	2	3	4	0	0	3	2	0	4	0	0	1	1	0	4	3	3	0	1	0	3	2	1	3	4	0	0	3	0
1435	26	2	4	4	4	4	2	0	2	4	2	2	4	4	3	4	4	0	4	4	1	1	4	1	1	4	4	4	4	1	4	4	1	2	1	4	3	2	0	0	4	4	2	3	2	2	4	4	4
1436	21	2	4	1	3	0	0	0	1	1	0	1	2	1	0	2	2	0	0	1	0	0	0	0	0	1	1	1	1	0	1	0	1	0	0	1	0	2	0	0	0	1	0	1	0	0	0	1	0
1437	25	2	4	2	3	3	0	0	1	1	1	1	2	2	0	3	0	0	0	3	1	3	0	1	3	1	0	3	4	0	2	1	0	0	0	4	2	2	4	2	0	0	0	4	1	0	0	2	0
1438	32	2	1	0	2	2	0	0	3	3	0	1	3	2	0	1	2	0	1	2	1	1	3	0	0	4	0	1	3	1	2	1	0	1	1	3	1	0	0	0	2	0	0	1	2	1	0	2	1
1439	26	2	4	1	1	0	0	0	0	0	0	0	2	0	0	2	4	0	0	3	1	1	2	2	0	2	0	0	0	2	0	0	0	0	2	2	0	0	0	0	1	0	0	0	0	0	3	1	4
1440	25	2	4	4	4	1	0	0	0	0	2	3	4	3	0	4	2	1	0	0	0	2	2	0	0	3	0	0	3	0	2	1	0	0	2	1	0	0	0	0	2	2	0	1	1	0	0	0	0
1441	19	2	1	0	3	0	0	0	0	0	0	0	1	0	0	4	0	0	0	1	0	0	0	0	0	1	0	0	0	0	0	0	0	0	0	0	0	0	0	0	0	0	0	0	0	0	0	0	0
1442	33	2	2	1	2	0	0	0	0	0	0	1	2	0	0	1	1	0	1	2	1	0	0	0	1	0	0	0	1	0	1	0	0	1	1	0	0	0	0	1	1	1	1	1	0	0	1	2	1
1443	25	2	4	4	4	4	4	4	4	4	2	4	4	4	4	4	4	3	4	4	4	4	4	4	4	4	4	4	4	4	3	4	4	4	3	4	4	4	3	4	4	4	4	4	4	4	4	3	4
1444	22	2	3	0	2	2	0	0	0	0	0	0	1	1	0	1	0	0	0	0	0	0	0	0	0	0	0	0	0	0	0	1	0	0	0	0	0	0	0	0	0	0	0	0	0	0	0	0	0
1445	25	2	3	3	3	3	2	2	1	1	0	1	3	2	1	3	3	0	0	2	0	1	1	0	0	2	1	1	4	1	1	1	0	0	1	1	0	1	0	0	1	1	0	1	1	1	0	1	1
1446	22	2	4	4	4	2	1	0	0	1	0	3	4	3	0	4	4	0	0	0	0	1	3	0	0	3	3	2	3	0	4	2	0	0	1	3	2	2	1	0	3	4	0	2	0	0	1	2	1
1447	23	2	3	0	3	2	0	0	0	0	0	0	3	1	1	1	1	0	0	0	1	0	0	0	0	1	1	0	0	0	4	2	2	0	1	2	1	0	0	0	2	2	1	2	0	1	1	4	1
1448	25	2	3	3	1	1	0	0	1	2	2	2	2	1	0	2	3	0	1	2	0	0	2	0	0	2	1	2	2	0	1	2	0	0	2	2	1	1	0	0	0	0	0	2	0	0	2	0	3
1449	20	2	4	4	4	4	4	2	4	4	4	4	4	4	4	4	4	1	4	4	4	4	4	4	4	4	4	4	4	4	4	4	4	2	4	4	4	2	4	4	4	4	4	4	4	4	4	4	4
1450	24	2	3	2	3	2	0	0	1	2	2	2	4	3	3	3	3	0	3	4	3	3	4	0	0	3	2	2	3	1	2	4	2	0	2	3	2	2	2	2	2	3	2	3	2	2	2	2	3
1451	23	2	3	3	2	0	0	1	0	3	0	1	2	0	0	2	2	0	0	2	1	0	1	1	0	3	2	1	3	1	0	1	0	0	1	2	0	0	0	0	1	2	2	2	0	0	2	1	2
1452	24	2	3	2	3	2	0	1	0	1	0	0	2	1	1	3	2	0	1	2	0	0	1	3	1	1	1	1	2	1	1	1	0	0	1	2	1	1	0	0	2	2	0	1	1	1	1	2	1
1453	20	2	2	0	3	2	2	0	1	4	3	4	4	2	2	4	3	3	3	0	2	4	3	0	0	3	3	0	3	0	0	2	0	0	2	3	1	0	0	2	3	4	3	4	2	3	4	4	4
1454	23	2	3	2	4	1	0	0	0	1	0	0	2	1	0	0	2	0	0	0	0	0	1	0	0	2	0	0	2	0	0	1	0	1	1	0	0	0	0	0	0	0	0	1	0	0	0	0	2
1455	21	2	4	3	4	2	0	2	1	3	0	3	4	1	0	2	4	0	1	0	1	2	3	0	0	4	4	4	3	2	1	2	1	1	2	4	2	0	0	0	4	3	2	1	1	1	3	3	4
1456	23	2	4	0	4	1	0	0	1	2	0	2	4	2	2	2	4	0	0	4	2	1	4	0	0	4	0	0	3	0	0	1	4	0	2	3	2	0	0	0	3	1	2	2	3	1	3	1	2
1457	21	2	3	2	0	3	0	1	0	1	3	1	1	4	2	2	4	0	1	4	0	2	0	0	1	2	3	0	3	0	2	1	3	0	1	1	1	0	0	0	0	1	1	3	1	1	4	4	4
1458	25	2	1	0	1	0	0	0	0	1	0	0	1	0	0	1	2	0	0	0	0	0	0	0	0	1	0	0	0	0	0	0	0	0	0	0	0	0	0	0	0	0	0	0	0	0	1	0	1
1459	23	2	3	3	3	2	0	0	0	2	2	3	4	2	1	3	3	2	1	4	0	3	2	0	0	3	2	2	4	2	1	1	0	0	3	2	1	2	0	0	2	1	1	2	4	1	2	3	3
1460	26	2	3	3	4	4	0	3	4	3	3	4	4	4	4	4	4	2	4	4	4	4	4	4	4	4	4	4	4	4	4	4	4	0	4	4	4	4	4	4	4	4	4	4	4	4	4	4	4
1461	22	2	2	3	3	1	0	0	0	0	0	2	1	1	0	0	2	0	0	0	0	0	0	0	0	1	1	0	1	0	0	0	0	0	0	0	0	0	0	0	0	0	0	0	0	0	0	0	1
1462	21	2	3	4	4	3	0	2	2	3	2	2	3	3	3	3	3	1	3	3	2	3	2	2	2	3	3	3	4	2	3	4	0	0	2	3	2	2	1	1	2	3	1	3	2	3	3	3	3
1463	18	2	4	3	4	2	1	3	3	3	0	3	4	2	0	4	4	0	4	4	4	4	2	2	1	4	3	3	2	4	0	0	1	1	3	4	1	3	0	3	4	4	2	0	0	1	4	1	4
1464	23	2	3	3	3	2	0	1	0	0	0	1	2	1	1	3	1	0	1	1	1	0	1	2	0	0	1	0	2	0	1	1	0	0	2	0	0	0	0	0	0	0	0	0	0	1	0	0	0
1465	26	2	1	2	4	4	4	0	4	4	0	4	4	4	4	4	2	3	4	4	4	4	4	1	0	4	4	2	4	1	4	4	3	3	4	4	3	2	3	4	4	4	4	3	4	3	4	4	4
1466	22	2	4	3	4	4	1	1	1	4	0	2	4	4	4	4	4	1	4	2	4	3	4	4	3	4	4	4	4	4	4	4	2	1	4	4	4	1	3	2	4	4	4	4	3	4	4	4	4
1467	23	2	1	0	3	1	0	0	2	3	0	1	4	0	1	2	2	0	0	2	2	2	2	0	0	1	1	0	1	0	0	1	3	0	1	1	0	0	0	1	1	1	3	1	0	0	4	0	4
1468	20	2	3	3	4	1	0	0	0	2	0	2	3	2	1	2	2	0	1	3	2	2	2	0	0	3	2	1	3	1	2	3	2	0	1	3	0	0	1	0	2	0	2	2	0	3	2	3	3
1469	24	2	3	3	4	2	0	0	0	2	1	1	4	1	1	4	4	0	0	0	0	4	3	4	4	4	4	0	1	4	0	1	0	0	2	3	2	3	1	0	2	3	0	0	0	0	1	0	0
1470	19	2	4	4	4	2	0	0	0	3	1	3	4	2	1	4	3	0	3	4	3	4	2	1	1	4	4	3	4	1	2	2	4	3	3	4	2	2	1	1	2	3	2	3	2	0	2	3	2
1471	31	2	2	2	3	4	3	1	4	4	0	2	2	3	2	1	1	0	2	0	2	2	2	0	2	2	1	0	2	0	0	1	2	1	1	1	0	3	2	4	3	2	2	1	1	1	0	3	0
1472	26	2	4	4	4	4	4	4	4	4	4	4	4	4	4	4	2	4	4	4	4	4	4	3	4	4	4	4	4	3	4	4	4	4	4	4	3	3	4	4	4	4	4	4	4	3	3	4	3
1473	26	2	4	4	4	2	0	1	1	2	1	1	3	2	2	3	3	0	1	3	2	2	2	0	1	3	3	1	3	2	3	3	2	1	2	2	1	0	0	3	4	4	2	3	1	1	4	4	3
1474	25	2	2	1	1	2	2	0	2	4	0	1	2	2	2	2	2	2	2	1	1	4	4	0	0	4	3	3	3	1	2	1	2	2	2	2	2	2	1	1	2	3	1	2	2	2	3	2	3
1475	24	1	3	2	1	0	0	0	1	0	0	0	0	1	0	1	0	0	0	0	0	0	0	0	0	0	0	2	0	0	0	0	0	1	1	0	0	2	0	0	0	0	0	0	0	0	0	0	0
1476	20	2	4	3	4	3	0	0	1	4	0	3	4	4	3	4	4	0	3	4	4	3	3	1	1	4	4	0	4	0	4	4	3	1	4	4	4	2	0	1	4	3	2	4	1	3	4	4	4
1477	24	2	1	2	4	0	0	1	0	1	0	1	3	0	0	1	4	0	0	0	0	0	0	0	0	3	1	0	1	0	0	0	0	1	0	3	0	0	0	0	0	2	0	1	0	0	1	0	1
1478	25	2	3	2	0	4	0	0	1	2	0	1	4	4	3	1	2	0	3	1	1	1	1	0	0	2	3	0	3	0	3	4	0	0	2	2	1	0	0	0	2	2	0	3	0	3	0	0	1
1479	20	2	4	3	3	4	0	1	3	2	1	3	4	4	4	4	4	0	2	3	3	2	3	0	0	3	3	1	3	0	1	4	3	2	3	4	2	0	0	1	3	3	4	4	1	4	1	3	1
1480	29	2	4	3	2	4	0	0	0	3	0	0	3	3	3	2	3	0	3	2	0	0	2	0	0	2	2	0	4	0	3	3	0	0	2	3	3	0	0	0	2	3	0	3	3	3	3	3	2
1481	32	1	2	0	1	0	0	0	0	0	0	0	0	0	0	0	1	0	0	0	0	0	1	0	0	0	0	0	1	0	0	0	0	0	0	0	0	0	0	0	0	0	0	0	0	0	0	0	0
1482	21	2	4	4	3	4	0	1	1	4	0	4	4	4	3	4	4	0	3	3	2	4	4	0	0	4	4	4	4	4	4	4	1	0	3	4	2	4	0	1	4	4	4	3	2	2	4	4	4
1483	30	2	4	3	3	3	3	3	3	3	2	3	3	2	2	3	3	2	2	3	2	2	3	3	2	3	2	2	3	2	2	2	2	0	2	2	2	4	3	3	3	3	3	3	3	3	4	2	3
1484	26	2	3	3	4	3	2	2	2	2	2	3	4	3	3	2	3	1	2	3	2	2	3	3	2	3	3	2	3	4	2	3	2	2	2	2	3	3	3	2	3	3	2	3	3	3	1	3	0
1485	22	2	3	3	4	3	1	2	2	3	1	2	4	2	3	4	2	0	2	3	3	2	2	0	1	2	4	4	3	1	4	3	1	0	3	2	2	1	0	0	2	2	1	2	2	2	3	3	4
1486	24	2	4	3	4	3	1	3	3	3	2	3	3	3	2	4	4	1	2	2	4	2	1	2	1	3	1	2	2	1	1	2	2	1	2	3	2	1	1	1	3	1	2	1	3	2	2	1	3
1487	34	2	4	2	3	2	0	3	0	2	2	2	4	2	0	2	4	0	1	2	1	1	2	4	2	1	1	1	2	2	1	3	2	1	2	2	1	3	0	1	1	0	2	1	1	1	4	1	2
1488	20	2	2	3	3	2	0	0	2	1	0	4	3	4	2	0	0	0	3	4	3	2	3	0	3	3	2	0	4	0	2	2	0	0	3	2	2	2	1	1	1	1	1	1	2	2	1	1	3
1489	24	2	3	3	2	1	0	0	1	0	0	1	1	1	0	2	2	0	0	2	1	2	0	0	0	2	2	1	3	0	1	1	0	0	1	0	0	0	0	0	0	0	0	1	0	0	1	1	0
1490	27	2	3	2	4	1	0	0	0	4	0	2	3	1	2	3	4	0	1	3	0	0	3	0	0	4	2	3	4	0	2	3	0	4	2	3	0	1	0	0	2	1	0	3	0	0	0	1	1
1491	23	2	3	3	4	3	0	1	1	0	2	3	4	2	1	2	3	0	1	3	0	2	2	1	0	3	2	2	3	0	1	1	2	0	2	3	2	3	0	0	1	1	0	1	3	0	2	1	3
1492	24	2	3	0	2	3	0	0	0	1	0	2	3	2	2	2	0	0	2	2	0	0	0	0	0	2	1	0	3	0	1	4	1	0	3	0	2	3	0	0	0	0	2	2	1	2	0	2	0
1493	26	2	3	4	4	3	1	2	3	4	3	2	4	3	3	4	3	1	1	3	3	0	4	1	0	3	3	3	4	1	3	3	1	1	1	3	3	3	1	3	4	3	3	3	2	3	4	3	4
1494	20	2	2	3	3	2	2	2	1	2	0	2	3	1	0	3	3	1	1	1	1	2	1	0	0	2	1	1	1	1	1	2	1	0	1	2	0	2	2	1	2	2	1	0	1	0	2	1	3
1495	22	2	4	4	4	2	0	0	1	3	0	1	3	1	2	3	4	0	3	4	0	0	0	0	0	3	2	1	3	0	1	3	1	0	3	2	0	0	0	0	2	2	0	4	0	2	4	2	2
1496	21	2	2	1	2	2	0	0	0	1	0	0	2	1	0	2	1	0	0	1	0	2	0	0	0	1	0	1	0	0	1	0	0	0	1	3	0	2	0	0	1	1	0	1	1	0	0	0	0
1497	19	2	1	2	1	3	0	1	2	3	0	1	4	4	3	2	1	0	2	2	2	0	3	0	0	2	3	0	4	0	3	3	3	0	3	2	2	2	0	1	2	3	2	3	3	3	3	2	4
1498	23	2	3	3	3	1	0	0	1	3	0	4	4	1	0	1	0	0	0	4	2	2	3	0	2	3	3	3	3	1	2	2	3	2	1	3	0	2	3	1	4	4	1	1	3	0	1	0	3
1499	24	2	3	2	3	3	0	1	1	3	2	2	3	3	3	3	3	0	2	3	2	2	3	0	0	3	3	3	3	0	3	3	1	2	2	3	3	1	1	1	3	3	1	3	2	3	3	3	3
1500	28	2	4	3	3	2	1	1	0	0	1	2	3	3	3	3	4	0	1	2	1	1	1	0	0	2	2	2	2	0	2	2	2	0	3	2	2	2	0	0	3	2	1	2	0	1	0	2	3
1501	33	1	4	0	4	3	0	0	0	0	0	3	2	4	3	3	2	0	2	3	2	0	4	0	0	4	2	0	3	0	4	4	1	3	4	2	4	4	0	0	0	3	1	1	0	1	0	4	0
1502	21	2	2	2	4	2	0	0	1	3	0	2	2	2	2	1	4	0	2	4	4	1	2	0	0	3	3	3	4	0	2	2	2	0	2	3	1	1	0	1	2	1	0	3	2	2	0	0	1
1503	20	1	2	2	1	0	0	0	0	0	0	0	0	0	0	2	2	0	0	2	0	0	2	0	0	0	0	0	0	0	0	0	0	0	1	0	0	0	0	0	0	0	0	0	0	0	0	0	0
1504	25	2	4	3	4	2	0	1	0	3	2	4	4	3	2	3	2	0	1	3	1	2	4	4	2	4	3	3	1	3	2	2	2	2	3	4	3	1	0	0	3	3	1	2	3	2	4	3	3
1505	28	2	4	4	4	4	2	0	1	1	0	2	4	4	4	4	4	1	1	1	3	3	2	0	0	4	3	2	3	0	1	4	4	0	4	3	3	1	0	2	3	3	4	1	1	3	3	4	3
1506	25	2	3	2	3	1	0	0	0	0	0	0	2	1	0	3	0	0	0	0	0	1	1	1	0	1	0	1	2	0	0	0	2	0	1	1	0	2	0	0	0	0	0	0	0	0	1	0	2
1507	22	2	3	4	4	1	0	0	0	3	0	2	2	1	0	3	4	0	0	2	0	0	1	0	0	3	1	1	3	0	3	0	2	0	1	3	1	1	0	1	2	2	1	2	0	0	0	1	0
1508	20	2	2	3	2	1	0	0	1	0	0	0	1	1	0	0	0	0	0	0	0	0	0	0	0	0	0	0	1	0	0	0	0	0	0	0	0	0	0	0	1	0	0	1	0	0	0	0	0
1509	22	2	2	1	3	0	0	0	0	1	0	0	1	0	0	2	2	0	0	2	0	0	1	0	0	2	0	0	0	0	1	1	0	0	0	2	0	0	0	0	1	0	0	0	0	0	1	0	2
1510	24	2	4	4	4	4	2	3	2	4	3	2	4	4	4	3	2	1	2	1	2	4	3	2	1	4	4	3	3	2	2	4	2	3	3	3	3	2	1	2	3	3	2	2	2	3	4	3	4
1511	20	2	4	3	4	4	2	0	1	4	2	2	3	4	2	4	1	1	2	4	4	4	4	0	0	4	4	4	4	0	2	4	4	0	3	4	4	0	0	2	4	4	4	4	3	4	4	4	4
1512	26	6	4	4	4	4	1	2	4	4	3	1	4	4	4	4	4	0	3	3	4	4	2	2	2	4	4	4	4	4	4	4	4	2	4	4	4	2	0	4	4	4	4	4	1	4	4	4	4
1513	24	2	4	3	3	1	0	1	1	1	0	2	3	2	2	3	4	3	4	3	4	4	4	2	0	2	2	2	3	1	4	4	0	0	1	0	1	4	4	1	0	1	1	1	3	1	0	1	2
1514	26	2	0	3	3	3	1	0	2	3	3	3	3	3	3	3	3	1	3	3	2	2	4	2	2	3	3	3	3	2	3	3	2	2	2	3	2	2	2	3	3	3	3	3	2	3	3	3	2
1515	23	2	3	0	3	2	0	0	0	1	0	0	1	1	1	2	2	0	1	1	1	1	2	0	0	2	1	0	1	0	1	1	1	0	1	1	1	1	0	0	1	1	1	1	1	1	2	1	2
1516	24	2	4	4	4	4	4	2	4	4	0	4	4	4	4	4	4	1	4	4	2	3	3	0	0	3	3	4	4	0	4	4	4	0	4	4	4	3	1	3	3	4	4	4	2	3	3	3	3
1517	21	2	3	3	4	2	0	0	0	1	0	2	3	3	2	3	4	1	1	2	2	2	4	0	0	2	1	1	4	0	1	1	3	0	1	3	1	0	0	0	3	1	0	4	1	1	2	2	4
1518	21	2	4	4	4	4	2	0	4	2	2	4	4	4	4	4	3	3	3	3	4	3	4	0	1	4	4	4	2	0	4	4	3	1	4	4	2	2	1	3	3	4	4	2	2	3	3	3	4
1519	22	2	3	3	2	1	1	0	0	0	0	1	4	4	2	3	0	0	0	1	0	0	2	0	0	1	0	0	2	0	2	0	0	0	0	0	0	2	0	0	2	2	0	2	1	1	1	2	0
1520	24	2	3	3	4	2	0	3	2	2	0	1	3	3	0	4	3	0	2	4	3	0	2	0	0	2	3	3	4	2	3	2	0	0	1	3	1	0	0	2	2	0	2	3	0	2	2	3	0
1521	22	2	4	4	3	2	3	1	1	4	1	3	4	3	2	3	2	0	2	4	0	1	3	0	0	3	1	1	4	0	1	4	0	0	1	1	1	0	2	0	3	1	1	2	3	1	3	0	3
1522	38	1	2	0	2	1	0	0	0	0	0	0	1	2	1	2	2	0	0	3	0	0	0	0	0	0	1	0	3	0	1	1	0	0	1	0	0	0	0	0	0	0	0	0	0	0	0	1	0
1523	21	2	2	4	3	3	2	4	3	3	4	3	3	4	4	3	4	1	3	4	2	2	2	4	2	3	4	3	4	4	3	4	3	2	3	2	3	4	3	2	3	3	2	4	2	3	4	4	3
1524	21	2	4	2	2	2	1	0	1	1	0	2	2	2	1	1	3	2	1	0	1	2	1	2	2	1	1	0	1	0	0	2	1	0	0	1	0	2	3	1	2	1	1	0	0	1	1	1	1
1525	20	2	4	3	3	4	1	0	0	1	1	3	3	1	1	2	0	0	1	3	1	0	2	0	0	4	3	2	3	0	1	3	0	0	2	3	2	1	1	0	3	3	1	2	2	3	1	1	2
1526	25	1	1	0	3	0	0	1	0	0	0	1	1	1	1	0	2	0	1	0	1	0	1	0	0	0	0	1	0	1	1	0	0	1	0	0	0	2	1	0	1	1	1	1	0	1	0	0	0
1527	18	2	3	3	3	4	3	3	4	3	0	3	3	3	3	3	3	2	3	3	3	3	3	2	1	3	3	3	4	3	3	3	3	0	4	3	3	2	3	4	4	3	3	3	3	4	3	3	4
1528	24	2	1	3	3	4	0	0	1	0	0	1	4	3	3	3	0	1	3	3	0	0	3	0	0	0	3	2	4	0	4	3	0	1	3	3	3	1	1	0	3	2	0	3	1	3	2	3	0
1529	21	2	3	2	1	1	0	0	0	0	1	0	2	0	1	3	2	0	0	0	0	0	0	1	0	1	2	1	2	1	0	1	0	0	0	1	0	2	0	0	1	1	0	0	0	0	0	0	0
1530	20	2	4	4	4	3	0	1	0	4	2	4	4	4	2	4	3	0	3	3	3	2	1	3	2	4	3	2	2	2	2	3	3	0	3	4	3	3	1	1	4	4	2	3	2	3	3	3	3
1531	29	2	3	4	4	4	0	2	3	3	2	2	4	2	1	3	2	0	0	3	2	3	2	2	0	3	1	2	2	1	1	1	0	0	1	1	0	0	2	0	1	0	0	0	1	0	2	1	1
1532	23	2	4	1	3	0	0	0	0	0	0	0	2	2	0	2	2	0	0	0	0	0	0	0	0	1	1	0	2	0	2	0	0	0	0	0	0	0	0	0	0	0	1	0	0	0	1	0	3
1533	27	2	3	3	4	3	0	1	0	1	0	3	2	2	2	3	3	0	1	2	0	0	2	0	0	3	1	0	3	0	2	2	0	0	0	1	0	2	0	0	2	1	0	1	1	1	2	1	3
1534	22	2	1	1	0	1	0	0	0	0	0	1	0	1	1	1	0	1	0	0	0	2	1	1	1	1	1	0	1	0	0	1	0	0	1	0	1	0	0	0	0	0	0	1	1	1	0	1	0
1535	20	2	3	3	3	2	0	0	3	3	0	0	4	3	2	3	3	0	0	1	0	0	1	1	0	1	0	3	0	0	2	2	2	0	0	0	2	2	3	1	1	1	3	1	2	0	2	1	1
1536	23	2	4	2	4	3	1	0	1	4	0	2	4	4	4	3	2	0	2	2	2	3	0	0	0	3	2	0	3	0	2	2	1	0	2	1	2	0	2	0	3	3	3	2	2	2	4	3	4
1537	21	2	3	3	1	1	0	2	0	0	1	0	2	0	0	1	1	0	1	1	0	0	0	1	1	1	1	1	1	1	1	1	0	0	0	0	0	2	0	0	1	1	0	0	1	0	1	1	1
1538	27	2	2	3	4	4	3	2	2	3	1	2	4	3	3	4	1	1	1	0	2	4	4	1	0	4	2	0	4	0	3	2	3	4	4	3	2	3	2	0	4	4	2	3	2	4	0	2	0
1539	22	2	1	2	3	0	0	0	0	1	1	1	1	0	0	2	2	0	1	3	0	1	0	0	1	1	1	1	3	0	0	1	0	0	0	0	0	1	0	0	1	0	0	0	1	0	1	0	1
1540	24	2	4	3	2	1	0	1	0	0	0	0	1	1	0	2	2	0	1	1	2	1	2	1	1	0	1	0	3	2	1	2	0	1	2	1	1	0	0	0	1	1	1	0	1	0	1	0	1
1541	21	2	0	0	3	0	0	0	0	0	0	0	2	0	0	0	0	0	0	0	0	0	2	0	0	0	1	2	2	0	0	0	0	0	0	1	0	1	0	0	0	1	0	1	0	0	0	0	0
1542	24	1	1	0	1	0	0	0	0	0	0	0	0	0	0	1	1	0	0	1	0	0	0	0	0	0	0	0	1	0	0	0	0	0	0	1	0	1	1	0	0	0	0	0	0	0	0	0	0
1543	24	2	2	2	2	1	0	1	1	1	0	0	1	0	0	1	1	0	1	1	1	2	1	0	0	1	1	1	1	1	1	1	1	1	1	1	1	1	0	0	0	1	0	0	0	0	1	0	1
1544	27	2	4	3	4	1	1	2	1	2	2	2	4	4	3	4	3	1	2	4	1	1	4	1	2	4	4	3	4	3	4	4	2	1	4	4	3	1	0	1	3	3	3	4	2	4	4	4	4
1545	21	2	4	2	2	2	1	1	0	2	1	3	4	3	3	2	4	1	2	4	2	4	2	1	1	3	4	1	4	4	4	4	2	3	2	4	2	3	1	1	4	4	1	2	1	2	4	4	4
1546	23	2	3	0	3	1	0	0	1	1	0	1	2	2	1	3	3	0	1	4	2	0	1	0	0	2	2	0	4	0	1	2	1	0	1	1	1	0	0	1	2	2	2	2	0	1	1	1	1
1547	39	2	2	1	1	3	0	0	0	1	0	1	3	2	1	0	2	0	0	4	0	0	1	0	0	1	1	0	4	0	1	3	0	0	2	0	1	0	0	0	2	1	0	3	2	2	0	0	0
1548	23	2	3	3	4	1	0	0	0	2	0	1	3	0	0	4	1	0	0	1	0	0	2	0	0	3	2	0	3	0	1	0	0	1	1	3	0	0	1	0	2	2	0	0	0	0	1	0	0
1549	27	2	1	2	3	2	0	0	1	1	2	1	3	3	2	3	1	0	2	0	0	0	2	0	0	2	2	0	0	0	2	1	0	0	3	2	2	0	0	1	1	0	0	1	0	0	0	0	0
1550	24	2	3	1	3	0	1	0	1	3	0	4	4	1	0	0	4	0	0	4	1	0	1	1	0	2	1	0	3	0	1	1	1	0	0	1	0	1	1	0	1	1	0	0	1	0	1	1	1
1551	30	2	2	1	3	1	0	0	0	0	0	1	2	2	1	1	1	0	0	1	0	0	1	0	0	0	1	0	2	0	1	1	1	0	1	1	1	0	1	0	1	1	0	1	2	1	1	2	1
1552	24	2	3	2	3	2	0	0	0	1	0	0	1	1	0	1	1	0	0	2	1	0	0	1	0	2	0	0	1	0	0	0	0	0	0	1	0	0	0	0	0	0	0	1	0	0	1	0	1
1553	21	2	4	4	4	0	0	0	2	3	0	0	0	0	0	3	4	0	1	3	1	0	4	0	0	4	4	3	3	0	0	4	1	1	2	2	1	0	0	1	2	2	2	2	1	1	4	1	4
1554	23	2	2	1	3	2	0	0	0	0	0	0	3	1	0	2	0	0	0	2	0	0	1	0	0	0	0	0	3	0	2	0	0	0	0	0	0	0	3	0	0	0	0	0	2	0	0	0	0
1555	20	2	1	2	4	1	0	1	0	2	1	2	2	2	0	1	3	1	1	2	1	0	4	0	0	3	1	2	3	0	0	1	0	1	1	2	0	1	1	0	1	2	0	1	1	1	2	0	2
1556	28	2	2	2	2	0	0	0	0	0	0	0	2	1	0	0	2	0	0	0	0	0	2	0	0	1	0	1	1	0	0	0	0	1	0	1	0	0	0	0	0	1	0	0	0	0	0	0	0
1557	21	2	4	4	4	3	0	1	1	4	1	3	4	3	2	3	4	1	2	2	2	2	3	1	1	4	3	4	3	2	3	2	4	2	3	4	2	2	3	2	4	4	3	2	3	2	3	3	3
1558	23	2	3	3	4	4	4	3	3	3	2	3	3	4	4	4	3	3	3	3	4	4	4	2	2	3	3	1	3	2	2	4	4	2	3	3	3	4	4	2	4	3	4	4	4	3	2	3	3
1559	18	2	4	3	4	3	1	2	3	1	1	1	4	1	2	4	4	1	1	4	3	4	4	0	0	4	4	4	4	2	3	4	2	1	2	4	3	2	3	2	4	4	4	3	4	3	3	4	3
1560	25	2	4	4	4	3	0	0	0	1	0	0	2	1	0	1	0	0	0	4	0	0	1	0	0	1	0	0	4	0	0	0	0	0	1	0	1	0	0	0	0	0	0	4	0	0	0	0	0
1561	35	2	4	1	3	1	0	3	1	0	1	1	3	1	0	3	3	0	1	2	1	3	3	3	3	3	3	0	1	0	1	1	0	1	1	3	0	3	0	0	1	1	1	1	1	1	0	0	0
1562	24	2	3	1	3	1	0	0	0	1	0	1	1	2	1	0	1	0	0	1	1	0	0	0	0	1	0	2	1	0	0	1	0	0	1	2	1	0	0	0	1	0	0	0	1	2	1	0	0
1563	24	5	2	3	4	1	0	0	0	1	0	0	0	2	1	1	0	0	0	1	2	2	0	0	0	2	1	1	2	0	0	1	0	1	1	0	0	0	0	0	2	0	1	1	0	0	0	0	1
1564	23	2	4	0	3	3	1	1	2	2	0	1	2	4	4	4	3	1	1	2	3	1	2	1	0	2	3	1	4	0	4	4	4	3	3	3	3	0	0	3	3	2	4	4	4	4	2	1	1
1565	23	2	3	4	3	4	0	0	1	3	0	1	4	3	4	3	1	0	2	3	1	0	3	0	0	3	2	3	4	0	0	3	2	0	4	3	4	1	0	2	2	2	1	3	1	3	4	2	4
1566	30	2	3	3	3	3	0	2	2	3	2	2	3	2	2	3	3	0	1	2	2	2	2	2	2	3	1	2	2	1	2	1	2	2	2	1	1	2	1	1	1	1	1	1	1	1	2	1	1
1567	25	2	3	2	4	0	2	0	1	1	0	1	1	0	0	1	2	0	0	1	0	0	1	0	0	1	0	1	1	0	0	0	0	0	1	1	0	0	2	0	1	0	0	1	1	1	0	0	1
1568	27	2	4	4	3	2	1	1	0	2	0	0	4	1	1	2	3	0	1	1	0	1	2	0	2	2	1	0	3	3	2	1	0	0	0	2	0	1	0	0	1	0	0	1	0	1	1	1	1
1569	31	2	3	1	2	0	0	0	0	1	0	2	1	0	0	1	2	0	0	2	0	0	2	0	0	1	1	0	3	0	0	1	0	0	0	1	0	0	0	0	0	0	0	2	0	1	0	0	0
1570	22	2	3	3	4	2	4	4	2	1	1	4	4	1	1	2	4	4	2	2	1	3	3	3	3	3	4	2	4	2	1	1	0	1	3	4	2	4	4	1	4	4	1	2	4	2	2	3	4
1571	19	2	2	2	4	3	0	0	1	3	1	3	3	3	3	2	2	0	3	4	2	0	3	0	0	3	2	1	4	1	2	3	1	0	3	3	1	0	0	1	3	2	1	2	2	3	0	2	1
1572	20	2	3	2	1	3	0	0	1	0	2	1	3	3	2	1	1	0	2	3	4	2	4	1	0	0	3	2	4	2	1	3	3	1	3	1	1	2	0	3	0	2	2	3	1	1	3	2	1
1573	26	2	3	4	4	3	0	0	3	2	0	1	4	4	3	0	3	0	1	1	1	0	4	0	0	3	4	3	2	1	1	4	1	0	3	2	4	0	3	3	4	3	2	1	1	2	0	1	0
1574	27	2	2	3	4	3	0	1	2	2	2	3	4	2	3	2	3	0	2	4	0	1	3	0	0	4	3	4	4	0	3	3	1	2	3	2	3	3	2	3	4	4	0	2	0	3	2	3	2
1575	22	2	3	2	2	1	0	0	0	0	0	1	3	1	0	2	3	0	0	3	0	0	1	0	0	1	1	0	4	0	1	0	0	1	2	1	0	0	0	0	0	0	0	4	0	0	0	2	1
1576	22	5	2	3	3	0	0	0	0	3	0	1	2	0	0	1	0	0	1	2	0	0	0	0	0	2	1	0	4	0	0	1	0	0	0	0	0	0	0	0	0	0	0	0	0	0	2	0	0
1577	22	2	3	2	4	1	0	0	0	0	0	0	3	1	0	1	2	0	0	4	0	0	0	0	0	2	2	1	4	0	0	1	0	0	1	1	1	0	0	0	1	0	0	3	1	0	0	1	1
1578	32	2	2	0	2	2	0	0	0	2	0	0	2	3	2	0	3	0	2	3	0	2	2	0	1	3	4	0	4	0	3	4	0	0	2	4	4	0	0	0	2	1	0	2	1	3	0	3	0
1579	34	2	3	3	3	1	0	2	0	2	0	1	3	1	0	1	4	0	0	4	1	0	2	0	0	2	0	0	2	0	2	1	0	0	1	2	1	1	1	0	0	0	0	1	1	0	2	2	1
1580	24	2	2	3	3	2	0	0	1	2	1	1	4	4	2	3	0	0	2	4	2	1	1	0	1	3	3	3	4	1	3	3	0	2	4	3	3	0	0	0	2	1	1	3	2	3	3	2	3
1581	24	2	3	1	4	1	0	0	0	3	0	0	3	0	0	3	4	0	1	4	0	0	2	0	0	4	3	0	3	0	1	0	0	0	2	4	1	0	0	0	3	3	0	2	0	0	3	2	3
1582	20	2	1	3	4	4	0	0	2	4	0	1	4	4	4	3	4	0	3	4	2	2	1	0	0	4	4	1	4	1	4	4	1	0	2	3	2	0	0	1	4	4	2	4	0	4	2	4	3
1583	29	2	2	1	3	0	0	0	0	0	0	0	0	0	0	1	2	0	0	0	0	0	0	0	0	1	0	0	0	0	0	0	1	1	0	2	0	0	0	0	0	0	0	0	0	0	0	0	0
1584	19	2	4	4	4	3	4	0	2	4	0	1	4	4	4	4	4	2	4	4	4	3	2	2	0	4	2	0	0	0	3	3	1	2	4	4	1	0	1	0	4	3	2	3	1	4	3	4	4
1585	31	2	3	3	3	2	1	0	0	1	0	0	3	2	1	2	2	0	3	1	0	0	0	0	0	1	1	0	2	0	0	0	0	0	0	1	1	0	0	0	1	1	0	2	0	1	1	1	1
1586	20	2	3	3	3	3	1	2	2	3	2	1	3	2	2	3	4	0	3	3	2	2	2	0	0	3	2	3	4	3	3	3	3	2	3	3	2	2	0	2	3	3	2	3	2	2	2	2	2
1587	29	2	4	4	3	3	0	2	1	1	2	3	3	3	3	3	3	0	3	3	3	3	4	2	2	3	3	3	3	3	1	2	1	0	1	2	1	1	0	0	2	2	1	2	3	2	3	3	3
1588	25	2	4	1	2	0	1	0	0	1	0	1	2	0	0	1	4	0	0	1	0	1	1	0	0	2	1	0	3	0	0	1	0	0	1	0	0	1	2	0	0	1	0	1	1	0	0	0	0
1589	18	2	3	3	3	3	0	0	1	4	0	1	4	1	1	3	1	0	1	2	1	0	2	0	0	3	3	1	3	0	1	1	1	0	1	1	1	0	0	1	1	2	1	1	1	1	3	1	3
1590	20	2	3	0	2	0	0	0	0	0	0	0	1	0	0	2	0	0	0	4	0	0	0	0	0	0	1	0	4	0	0	4	0	0	2	0	0	0	0	0	0	0	0	2	0	0	3	0	3
1591	30	2	3	2	3	2	0	1	0	1	0	0	2	1	1	2	1	0	1	1	0	1	1	0	0	1	1	1	3	0	1	1	0	0	2	1	0	1	0	0	1	1	0	0	0	1	0	0	0
1592	22	2	4	4	4	4	0	0	2	3	0	3	4	4	2	4	4	3	2	4	3	4	4	0	0	4	3	1	3	0	3	4	1	0	3	4	3	0	0	0	3	2	3	4	4	3	3	4	2
1593	27	2	3	1	3	1	0	0	1	3	0	1	1	1	0	0	2	0	0	1	0	1	0	0	0	2	1	1	1	0	0	0	0	0	1	2	0	0	0	0	2	2	0	1	0	0	0	0	2
1594	26	2	3	2	2	1	2	0	1	1	2	1	2	2	1	2	4	1	1	2	1	0	1	1	1	2	2	1	3	1	3	4	0	3	2	2	1	1	3	0	1	0	0	1	2	1	2	2	1
1595	29	2	1	1	3	0	0	0	0	0	0	0	0	0	0	1	0	0	0	0	0	0	0	0	0	0	0	0	0	0	0	0	0	0	0	0	0	0	0	0	0	0	0	0	0	0	0	0	0
1596	23	2	3	4	4	4	0	0	0	4	1	3	4	4	4	4	3	1	4	3	3	1	3	0	0	4	3	2	4	0	2	4	2	1	3	1	4	0	0	1	3	3	2	4	2	3	4	1	4
1597	41	2	2	0	0	0	0	0	0	0	0	0	1	0	0	0	1	0	0	1	0	1	1	1	0	1	1	1	2	1	0	0	0	0	0	0	0	0	0	0	0	1	0	1	0	0	0	0	0
1598	25	2	3	4	4	3	1	2	1	3	1	1	3	2	1	3	3	0	2	3	1	3	1	1	1	3	3	2	3	1	1	1	0	0	0	2	1	2	0	0	2	3	1	2	2	2	3	1	3
1599	23	2	3	2	4	2	0	2	0	1	0	1	2	1	1	1	2	0	1	1	2	2	1	1	1	3	2	2	2	2	1	1	2	0	1	1	1	2	1	1	3	2	3	2	2	2	2	2	2
1600	35	2	4	1	2	0	0	0	0	1	0	0	2	0	0	2	2	0	0	1	0	0	0	0	0	2	1	1	1	0	0	1	0	0	0	1	0	0	1	0	1	1	0	0	0	0	1	0	1
1601	21	2	4	2	4	1	0	1	0	1	0	0	3	1	0	1	2	0	0	3	0	0	1	1	1	1	0	0	1	0	0	0	0	0	3	1	0	0	0	0	1	1	0	1	0	0	2	0	2
1602	25	2	2	2	1	3	0	0	0	0	1	1	0	3	3	1	1	0	1	2	1	0	1	0	0	1	2	0	3	1	2	3	1	0	3	1	1	0	0	0	1	0	0	2	0	3	0	1	0
1603	23	2	4	4	4	4	2	0	4	4	2	4	4	3	3	3	3	2	4	4	4	1	3	3	0	4	4	4	4	4	4	4	4	0	4	4	4	2	2	2	3	4	3	3	2	4	4	3	3
1604	23	2	3	3	3	2	0	1	0	1	0	2	3	1	0	1	1	0	1	1	1	1	1	0	1	2	1	2	3	0	1	1	1	2	1	1	1	1	0	0	1	1	0	1	0	0	1	1	3
1605	26	2	4	3	3	2	0	0	3	2	0	2	3	2	2	1	0	0	1	2	1	2	1	1	1	1	1	1	3	0	0	1	1	1	2	1	1	2	0	1	2	2	0	1	1	1	1	1	2
1606	24	2	4	4	4	4	2	2	2	4	0	3	4	4	4	4	4	0	4	4	2	2	3	3	3	3	3	3	4	3	3	4	2	2	3	3	2	3	4	3	3	3	3	3	3	3	3	3	4
1607	22	2	4	4	4	4	3	2	3	4	3	3	3	2	0	0	3	0	0	3	0	0	2	0	0	3	3	2	3	3	1	3	2	3	3	3	2	3	1	0	3	3	1	1	1	0	3	1	1
1608	32	2	2	2	3	2	1	1	1	0	1	3	3	2	1	1	1	2	1	4	1	2	3	0	1	1	1	1	3	1	1	1	1	2	2	3	3	1	2	0	2	2	2	2	2	3	2	2	1
1609	24	2	4	2	3	1	1	2	1	2	2	1	3	1	1	3	3	0	1	2	1	1	1	0	0	3	2	2	3	0	2	1	0	0	2	3	0	3	0	1	2	2	2	2	2	2	3	1	3
1610	19	2	4	1	3	0	1	1	0	0	0	1	1	3	0	1	2	0	0	0	0	0	3	1	1	0	1	0	3	1	2	1	0	0	0	1	1	1	0	0	1	0	0	2	1	0	1	1	3
1611	23	2	3	0	0	0	0	0	0	0	0	0	2	0	0	1	2	0	0	2	0	0	0	0	0	0	0	0	0	0	0	0	0	0	0	0	0	0	0	0	0	0	0	0	0	0	0	0	0
1612	25	2	4	4	4	4	3	4	3	4	4	4	4	4	4	4	4	2	4	4	3	4	3	4	3	4	4	4	4	4	3	4	4	1	4	4	4	4	2	3	4	4	4	4	4	4	4	4	4
1613	24	2	4	3	3	3	1	0	0	2	0	1	2	2	2	3	2	0	1	3	1	1	3	0	0	2	1	2	2	1	1	2	1	1	1	1	0	0	0	0	1	2	1	2	0	1	0	2	1
1614	23	1	3	1	4	0	1	0	0	0	1	1	1	0	1	2	0	0	0	2	0	0	2	0	0	0	1	0	2	0	2	3	0	2	0	0	0	2	0	0	0	0	0	0	0	2	0	0	0
1615	21	2	3	2	4	2	0	0	0	0	0	2	4	4	3	2	2	0	1	3	1	4	1	0	0	3	4	3	4	1	2	3	1	0	3	2	1	0	0	0	1	2	1	2	1	2	1	2	2
1616	26	2	3	1	2	0	0	0	0	1	1	0	1	0	0	1	1	0	0	0	0	0	0	0	0	0	0	0	1	0	0	0	0	0	1	0	0	0	0	0	0	0	0	1	1	0	1	0	1
1617	24	2	3	4	4	2	2	3	2	4	3	2	4	1	1	4	4	1	3	4	1	1	3	2	3	4	2	3	3	1	3	4	0	1	4	4	2	2	0	1	4	4	1	1	1	2	4	3	4
1618	26	2	2	3	4	2	0	2	3	2	0	1	2	2	2	1	2	0	2	4	2	0	2	0	0	3	2	2	2	0	1	1	0	0	0	3	1	0	0	2	2	2	2	2	0	0	3	2	3
1619	22	2	4	4	4	4	2	1	1	1	0	3	3	3	2	3	3	1	2	1	1	4	1	0	0	2	1	0	4	0	3	2	1	0	1	0	1	1	3	0	3	2	1	4	2	2	2	2	1
1620	35	1	1	0	0	0	0	0	0	0	0	0	0	0	0	0	0	0	0	0	0	0	0	0	0	0	0	0	0	0	0	0	0	0	0	0	0	0	0	0	0	0	0	0	0	0	0	0	0
1621	20	2	3	3	3	2	0	0	1	3	0	1	3	2	1	2	4	0	1	1	1	0	1	0	0	2	1	1	1	0	1	1	1	1	1	1	1	1	0	1	1	2	1	1	1	1	1	0	2
1622	25	2	3	3	4	2	0	0	1	0	3	4	4	3	3	3	4	0	1	4	3	0	1	0	0	3	4	2	4	2	4	2	2	0	2	3	3	1	0	0	4	2	2	4	2	2	0	4	0
1623	25	2	3	3	4	4	0	2	2	3	2	1	4	3	2	3	3	0	0	1	1	1	3	1	0	4	3	0	4	0	3	3	1	1	3	3	1	1	0	0	1	2	1	2	1	1	3	2	3
1624	21	2	3	3	3	3	1	0	3	3	2	2	3	3	3	3	3	1	2	3	2	2	2	2	1	3	3	3	3	2	2	3	3	2	2	3	2	3	2	2	3	3	3	3	3	3	3	2	2
1625	28	2	4	4	4	3	3	2	3	4	2	3	4	4	4	4	4	3	4	4	4	4	3	0	1	3	3	4	4	4	4	4	4	3	4	4	4	4	3	3	4	4	4	4	3	3	3	3	3
1626	20	2	4	3	0	4	4	2	4	1	0	4	4	4	4	4	4	1	1	4	1	3	2	1	1	2	4	4	4	0	4	4	0	0	1	3	0	4	4	0	4	4	1	4	3	4	1	0	4
1627	34	2	3	0	3	2	0	0	0	0	1	1	2	1	0	2	4	0	0	4	0	0	2	0	1	3	3	3	4	2	2	1	0	0	1	1	1	1	0	0	1	3	0	2	2	2	2	3	2
1628	25	2	3	3	3	4	1	2	3	1	0	3	4	3	4	4	3	0	1	1	4	1	3	1	1	3	1	3	3	0	3	3	3	0	4	4	4	0	0	3	4	3	3	1	2	3	3	3	3
1629	23	2	3	3	3	3	0	1	2	2	0	0	3	3	3	3	2	0	2	2	3	0	3	0	0	3	3	3	4	3	4	4	3	0	1	3	1	0	0	2	2	2	3	3	3	3	2	3	3
1630	31	1	2	1	3	0	0	0	0	1	0	1	1	1	0	0	1	0	0	1	0	0	0	1	0	1	0	1	0	0	1	0	0	0	1	2	0	0	0	0	1	0	0	0	0	0	2	0	0
1631	26	2	3	4	4	4	3	3	2	4	3	4	4	3	3	4	4	2	2	3	1	4	4	4	4	4	4	4	3	1	3	4	0	2	4	4	2	4	4	1	4	4	1	2	3	2	4	3	4
1632	24	2	4	4	4	4	0	0	4	4	1	1	4	4	4	4	4	0	4	3	2	4	4	4	4	4	4	4	4	2	1	4	4	2	4	4	3	4	1	4	4	4	4	4	2	4	3	4	4
1633	25	2	3	3	3	2	0	1	0	3	2	2	3	2	1	3	3	0	1	3	2	1	1	0	1	2	2	2	2	1	1	1	1	0	3	3	2	1	0	0	3	1	1	1	1	0	1	1	1
1634	27	2	3	3	4	0	0	0	0	0	0	0	1	0	0	1	1	0	0	1	0	0	1	0	0	1	0	0	2	0	1	0	0	0	0	1	0	0	0	0	0	1	0	1	1	0	1	0	0
1635	21	2	4	4	4	3	0	0	2	3	0	4	4	3	0	4	4	0	2	3	4	4	4	0	0	4	2	2	3	0	2	2	0	0	3	2	2	0	0	0	1	2	1	2	3	0	4	1	3
1636	23	2	3	3	3	0	0	0	0	1	1	1	3	0	0	2	3	0	0	1	1	1	1	0	0	3	3	2	4	2	2	1	1	0	0	2	0	3	0	0	3	3	1	3	0	0	1	3	2
1637	24	2	4	4	3	4	0	2	0	0	0	1	0	4	4	4	0	0	0	3	0	0	3	0	0	2	0	0	4	2	4	4	2	0	2	3	0	0	0	0	3	3	2	4	0	3	0	0	0
1638	27	2	3	2	2	0	0	0	0	0	0	1	1	1	0	1	3	0	1	3	1	3	1	0	0	0	0	1	3	1	0	0	0	0	2	2	0	0	0	0	1	2	0	2	1	0	0	0	0
1639	22	2	3	4	4	4	2	1	4	4	1	4	4	4	4	4	4	1	4	4	4	4	4	1	1	4	4	4	4	4	4	4	4	0	4	4	4	4	1	4	4	4	4	4	4	4	4	4	4
1640	30	2	3	2	3	1	0	2	1	1	0	1	2	1	1	2	2	0	1	2	2	2	1	3	2	2	1	1	2	2	1	1	0	2	1	2	1	1	2	1	1	2	1	1	2	1	2	2	2
1641	26	2	2	1	3	4	2	0	2	3	2	4	4	4	3	3	4	2	4	3	3	2	4	0	0	4	4	3	4	1	3	4	3	2	4	4	4	2	0	2	4	4	4	4	4	3	4	4	4
1642	20	2	4	3	3	3	4	3	2	2	1	3	4	3	2	1	0	0	2	2	1	3	2	1	1	1	2	2	4	3	3	3	3	3	3	3	2	2	4	3	2	2	2	3	3	2	2	2	1
1643	25	2	3	2	4	2	0	0	0	4	0	1	3	0	0	1	3	0	1	0	0	3	1	2	0	1	3	3	1	0	0	1	0	0	0	4	0	3	0	0	3	3	0	0	0	0	4	2	0
1644	21	2	3	4	4	3	1	0	1	3	4	4	4	3	3	4	4	2	3	4	3	2	4	1	1	4	4	4	4	1	4	4	4	1	4	4	4	4	1	2	4	3	3	4	4	4	4	4	3
1645	23	2	3	3	3	4	2	0	3	4	1	4	4	4	4	3	1	0	4	2	3	3	4	1	0	3	2	2	3	1	4	4	4	2	4	3	3	1	2	3	3	3	3	3	3	3	4	2	4
1646	24	2	2	2	3	0	0	0	0	0	0	0	0	0	0	0	0	0	0	0	0	0	0	0	0	0	0	0	0	0	0	0	0	0	0	0	0	0	2	0	0	0	0	0	0	0	0	0	0
1647	25	2	4	3	4	2	1	1	1	2	2	3	4	1	0	3	2	1	1	3	1	1	3	1	1	3	1	3	4	1	2	1	0	0	2	3	1	1	1	0	2	2	1	2	4	1	3	0	2
1648	30	2	3	3	3	1	0	0	1	0	0	0	1	3	1	0	1	0	1	3	2	3	1	0	0	2	2	0	4	1	1	1	0	0	1	3	2	2	0	0	1	1	3	1	1	0	3	1	4
1649	22	2	4	3	4	3	2	2	2	3	3	3	4	3	3	4	4	2	3	4	3	4	4	2	2	4	3	3	4	3	3	3	3	2	4	4	4	3	1	3	4	4	3	3	3	3	3	3	3
1650	24	2	4	4	4	4	0	0	3	4	0	2	4	3	3	3	2	0	2	3	1	0	4	1	0	4	3	3	3	1	3	3	3	1	3	3	2	1	0	0	3	4	1	3	2	2	3	3	3
1651	23	2	2	4	3	0	0	1	0	2	0	1	3	0	0	1	1	1	0	0	0	0	0	0	0	2	2	2	2	0	1	1	0	0	1	3	0	2	0	1	2	2	2	2	2	0	2	2	3
1652	27	2	1	2	2	3	1	2	0	1	1	2	3	3	2	2	0	0	0	3	3	0	3	0	1	1	3	0	3	2	2	3	1	0	2	3	2	0	3	2	2	2	2	3	2	2	2	4	0
1653	26	2	3	1	1	0	0	0	0	0	0	1	1	0	0	0	1	0	0	2	0	0	1	0	0	1	0	0	3	1	0	0	0	0	0	1	0	1	0	0	0	0	0	0	0	0	0	0	1
1654	26	1	3	2	3	0	0	0	0	0	2	1	1	1	0	2	2	0	0	3	2	0	2	0	0	2	0	0	1	0	0	0	0	0	1	2	0	1	0	0	0	1	0	1	0	0	0	0	0
1655	27	5	4	1	3	2	0	0	1	4	0	2	2	3	0	3	4	0	2	3	0	0	3	2	0	2	3	2	4	1	3	4	0	0	3	4	2	0	3	0	1	3	0	3	3	3	4	4	2
1656	25	2	2	3	4	0	0	0	0	4	0	1	0	2	0	3	3	0	1	2	4	3	3	3	1	3	3	1	0	0	0	0	0	0	0	3	1	0	3	2	3	3	1	1	0	0	1	1	1
1657	24	2	3	2	3	3	0	0	2	2	1	1	1	1	3	4	2	0	1	2	0	1	1	0	0	1	3	0	0	0	1	2	1	2	3	1	1	0	0	0	0	0	1	1	2	1	0	2	2
1658	22	2	4	4	4	3	1	2	3	2	2	3	4	3	3	3	3	0	3	3	3	1	3	3	3	3	3	3	4	3	3	3	2	0	2	3	2	2	2	2	3	3	3	3	3	3	3	2	3
1659	25	2	1	3	3	0	0	2	1	0	1	0	1	1	0	2	1	0	0	2	0	0	0	1	0	1	0	1	2	0	0	4	0	0	0	0	0	1	1	0	0	0	0	0	1	0	0	0	0
1660	37	2	2	0	0	0	0	0	0	0	0	0	2	0	0	0	1	0	0	0	0	0	0	0	0	1	0	0	1	0	0	0	0	0	0	1	0	0	0	0	0	0	0	1	0	0	0	0	1
1661	31	1	1	1	0	0	0	0	0	0	1	1	1	0	0	2	2	0	1	1	0	0	1	0	0	1	0	1	2	1	1	1	0	0	0	1	0	0	0	0	0	1	0	1	0	0	0	0	0
1662	21	2	1	0	0	0	0	0	0	0	0	0	0	0	0	0	0	0	0	1	0	0	0	0	0	0	0	0	1	0	0	0	0	0	0	0	0	0	0	0	0	0	0	0	0	0	0	0	0
1663	23	2	2	1	0	0	0	0	0	0	0	0	0	0	0	0	0	0	0	1	0	0	0	0	0	0	2	1	4	0	1	1	0	0	1	0	1	0	0	0	1	1	0	1	0	0	0	0	0
1664	27	2	2	0	3	2	0	1	0	1	0	1	4	0	2	3	0	0	0	0	0	0	2	0	0	1	1	0	1	0	1	1	0	0	2	2	0	0	0	0	3	2	1	2	0	1	1	0	1
1665	22	2	4	4	4	4	2	4	4	2	3	4	4	4	4	4	4	4	4	4	4	4	4	2	4	4	4	4	4	4	4	4	4	2	4	4	4	4	4	4	4	4	4	4	4	4	4	4	4
1666	26	2	1	1	3	1	0	0	0	1	0	0	1	1	0	1	0	0	0	1	0	0	2	0	0	3	1	1	0	1	0	0	0	0	1	0	0	0	0	0	1	1	0	0	0	0	1	1	0
1667	21	2	3	3	2	1	0	0	2	3	0	1	3	3	2	4	3	0	1	1	3	3	2	0	0	3	3	2	2	0	2	3	2	1	2	4	2	0	0	1	1	2	2	1	0	1	1	3	2
1668	23	2	2	0	3	0	0	0	0	0	0	1	1	0	0	0	0	1	0	2	0	0	1	0	0	0	0	0	2	0	1	1	0	0	0	1	0	0	1	0	0	0	0	1	0	0	0	0	0
1669	30	2	4	2	4	2	0	0	0	3	0	2	4	0	0	2	4	0	1	1	1	1	2	2	2	4	4	2	4	4	0	2	0	0	2	4	0	4	3	0	4	4	1	3	2	1	2	1	2
1670	24	2	1	2	2	3	4	3	3	1	2	4	3	2	2	1	2	3	1	2	2	4	3	2	3	2	2	3	1	3	1	1	1	1	1	2	3	4	3	2	1	1	3	2	4	1	1	1	1
1671	23	2	3	1	1	2	1	0	1	2	0	2	1	2	1	1	1	1	0	0	1	0	2	0	0	0	1	1	2	0	1	2	0	0	2	1	1	2	0	1	1	1	1	2	3	1	3	2	1
1672	25	2	3	2	3	2	1	3	1	1	1	2	4	4	1	3	3	1	1	1	1	2	4	4	2	3	4	3	4	3	3	3	3	0	4	4	4	2	3	1	4	4	2	3	3	3	2	4	3
1673	26	2	4	3	4	1	0	0	0	1	0	2	4	2	2	3	2	2	1	2	1	2	3	0	0	4	2	2	3	2	2	3	2	0	3	4	2	1	0	2	3	3	2	3	2	2	3	2	4
1674	23	2	2	1	4	2	0	0	0	4	0	2	4	2	1	4	4	0	0	0	0	2	1	1	0	1	1	1	2	1	0	1	0	0	1	0	0	1	0	0	3	2	0	0	0	1	3	1	3
1675	28	2	2	1	3	0	0	0	0	0	0	1	1	0	0	2	2	0	0	0	0	0	1	0	0	1	0	0	1	0	0	0	0	0	1	0	0	1	0	0	0	0	0	0	1	0	1	0	0
1676	22	2	3	3	3	4	2	3	2	4	4	3	4	4	4	4	3	2	3	3	2	3	3	2	1	4	4	4	3	3	4	4	4	2	3	3	3	2	2	3	4	3	3	4	3	4	3	3	2
1677	22	2	3	2	1	0	0	0	1	2	1	2	2	0	0	2	3	0	1	1	0	1	1	0	0	2	2	2	1	0	1	1	0	0	1	2	1	1	0	0	2	2	0	2	1	0	2	1	3
1678	24	2	4	2	3	1	0	0	0	1	0	1	4	2	1	1	3	0	1	0	0	1	1	0	0	2	1	1	2	0	1	1	0	1	2	2	0	1	0	0	2	3	2	2	1	1	2	1	2
1679	24	2	3	2	4	2	0	2	0	2	0	3	3	1	0	2	0	0	0	3	0	0	2	0	0	2	2	2	2	0	0	0	1	1	1	1	0	1	0	0	1	1	0	0	1	0	1	0	1
1680	27	2	4	3	3	0	0	0	0	4	1	3	4	2	0	4	4	0	0	3	1	0	1	0	1	3	2	1	4	0	2	1	0	1	2	2	1	1	0	0	1	1	0	3	4	0	4	1	4
1681	28	2	4	0	2	4	0	0	0	0	0	2	1	4	4	0	2	0	2	0	2	1	2	0	0	0	4	0	4	3	4	4	1	0	4	0	4	4	0	1	1	2	0	4	1	4	0	4	0
1682	26	2	1	1	3	1	0	1	0	0	0	1	3	1	1	3	1	0	0	0	1	0	3	0	1	3	3	1	2	0	2	0	0	0	1	1	0	0	0	0	1	0	1	1	0	0	1	1	0
1683	24	2	3	3	4	3	0	1	2	2	0	2	3	3	2	3	4	0	1	3	1	1	1	0	0	3	1	2	2	2	4	3	2	2	3	2	1	2	0	2	2	2	1	2	1	2	3	4	4
1684	25	2	3	2	2	1	2	3	0	3	3	3	4	2	2	2	2	0	1	0	1	3	2	3	3	4	2	3	2	2	1	0	0	2	2	3	0	3	4	0	2	2	0	2	3	3	3	2	2
1685	22	2	3	1	3	2	1	1	1	1	0	1	2	1	2	1	1	1	2	3	0	0	2	0	1	1	2	1	4	0	1	3	3	1	1	1	1	2	0	1	1	2	1	3	1	2	2	2	3
1686	31	2	3	1	3	1	0	0	0	0	0	0	1	1	0	1	0	0	0	3	0	0	0	0	0	0	0	0	1	0	1	0	0	0	0	0	0	0	0	0	0	0	0	0	0	0	0	0	1
1687	21	2	3	4	4	0	0	0	0	2	0	2	4	0	0	0	2	0	0	0	0	1	4	0	0	0	0	2	2	0	0	0	0	0	0	1	0	0	0	0	0	0	0	0	0	0	0	1	3
1688	19	2	4	4	4	4	1	0	4	4	4	4	4	4	4	4	4	2	4	4	4	4	4	0	0	4	4	4	4	4	4	4	4	3	4	4	4	4	0	4	4	4	4	4	4	4	4	4	4
1689	24	2	3	1	3	1	0	0	0	2	0	1	3	2	2	3	3	0	1	1	1	0	1	0	0	3	2	0	3	0	1	3	0	0	1	2	1	0	1	0	2	1	1	2	2	2	0	1	0
1690	30	2	3	3	4	4	0	0	2	1	0	2	3	2	2	2	3	0	2	2	2	2	3	0	0	2	3	2	2	3	2	2	2	0	2	1	1	1	0	2	2	2	1	1	1	2	1	2	1
1691	22	2	4	4	4	4	0	2	3	4	3	3	4	4	4	4	4	1	3	3	4	3	3	2	2	4	4	4	3	3	3	4	4	4	4	4	4	2	0	2	4	4	4	3	2	3	4	4	4
1692	21	2	3	0	2	1	2	0	0	0	0	1	2	0	0	2	2	0	0	4	0	0	0	0	0	1	1	0	3	0	2	2	0	0	1	0	1	2	0	0	0	0	0	2	0	0	0	1	1
1693	29	2	4	4	4	4	3	2	3	4	2	4	4	4	4	4	4	3	3	3	3	3	3	2	2	4	4	3	4	2	4	4	2	2	3	2	4	4	2	2	3	3	3	3	3	3	3	3	3
1694	24	2	1	0	2	1	0	0	0	0	0	1	1	0	0	0	1	0	0	1	0	0	0	0	0	0	0	0	0	0	0	0	0	0	0	0	0	0	0	0	0	1	0	0	0	0	0	0	0
1695	20	2	2	2	2	2	1	0	0	1	1	3	3	4	3	4	2	1	2	2	2	3	2	0	0	1	2	3	3	1	2	3	3	0	2	1	1	1	2	1	2	2	1	2	2	2	0	1	1
1696	31	2	3	4	4	4	3	3	3	4	3	4	4	3	3	4	3	2	4	4	3	3	3	2	2	4	4	3	3	3	2	3	2	2	2	3	1	1	2	1	4	3	3	2	2	3	4	3	4
1697	23	2	3	3	4	4	0	1	1	2	1	0	4	3	3	1	1	0	1	3	1	4	4	0	1	3	3	1	4	4	3	2	1	0	0	3	0	1	0	2	3	3	1	4	3	3	3	2	2
1698	18	2	3	3	3	1	3	4	0	1	0	3	1	1	1	0	2	1	0	1	0	2	2	2	3	1	1	0	1	0	0	0	0	1	1	2	0	4	0	0	0	0	0	0	2	0	0	2	0
1699	21	2	3	3	4	3	0	1	1	3	1	2	2	2	1	2	3	0	1	2	1	1	1	0	1	3	4	2	3	1	2	1	2	0	2	2	1	0	0	0	1	1	0	1	1	1	3	2	3
1700	26	2	4	3	4	2	1	2	3	4	2	2	4	4	2	3	3	0	4	3	4	3	3	2	1	3	3	2	4	2	4	4	2	2	3	4	2	1	2	1	2	3	3	3	2	2	2	2	3
1701	27	2	2	2	3	4	0	0	2	2	0	1	3	4	3	2	0	0	1	3	2	0	3	0	0	2	3	2	4	0	4	4	1	0	3	1	3	0	0	1	2	1	1	4	2	3	0	3	0
1702	19	2	4	3	2	3	1	0	1	3	0	1	4	2	2	3	1	0	1	4	1	3	1	0	0	1	1	0	4	2	1	4	2	3	0	1	2	0	0	0	2	1	0	4	1	3	2	1	1
1703	23	2	4	3	4	4	3	2	2	4	2	3	4	4	4	4	4	3	3	3	0	1	4	2	1	4	4	3	4	3	4	4	2	2	2	4	3	4	3	1	4	4	1	4	4	4	4	4	4
1704	28	5	3	1	3	0	0	3	1	2	1	1	3	1	0	2	1	0	0	3	0	0	0	2	4	4	2	2	3	3	1	0	0	1	1	0	0	2	0	0	0	0	0	1	1	0	1	0	2
1705	32	2	3	2	3	4	0	1	1	1	0	2	3	3	3	1	3	1	1	1	2	0	2	0	0	1	1	1	2	1	3	3	0	1	2	2	2	2	2	1	1	1	2	3	2	3	2	1	1
1706	24	2	2	3	3	2	0	0	0	0	0	2	1	1	0	0	0	0	0	1	0	0	0	0	0	0	0	1	1	0	0	0	0	0	1	1	0	0	0	0	1	0	0	0	2	0	0	0	0
1707	26	2	4	2	4	2	0	0	2	2	0	1	4	3	3	4	4	1	0	0	3	1	3	1	1	4	3	0	2	0	1	3	1	0	3	2	1	2	0	1	4	4	2	3	2	1	3	2	4
1708	30	2	4	3	2	1	2	1	1	0	1	0	3	4	1	1	3	0	0	2	0	1	1	1	1	0	1	0	4	0	2	1	1	0	3	2	3	4	0	0	1	1	1	2	1	2	0	1	2
1709	21	2	4	2	0	1	0	0	0	0	0	0	1	2	1	4	1	0	2	4	0	0	3	0	0	0	2	0	4	1	3	1	0	0	1	0	0	1	0	0	0	0	0	0	1	1	2	2	0
1710	22	2	3	4	4	3	1	1	2	4	2	2	4	2	1	3	4	0	2	4	2	3	2	1	0	4	4	4	1	2	1	3	4	0	1	4	1	0	4	1	4	4	2	3	2	0	4	4	3
1711	21	2	3	2	3	1	1	0	0	0	0	1	1	1	1	1	3	0	0	3	1	0	1	0	0	0	0	0	0	0	0	0	0	0	2	0	0	3	0	0	0	0	0	0	0	0	0	0	0
1712	24	2	2	3	4	1	0	1	1	4	2	3	3	2	1	1	3	0	1	3	1	3	1	2	1	3	2	3	4	3	1	2	4	1	3	4	1	3	0	2	3	2	2	3	3	2	4	3	4
1713	30	2	3	2	3	3	3	1	1	2	0	1	3	4	4	2	2	2	3	4	1	0	3	0	0	2	4	1	4	1	4	3	0	1	3	1	3	0	1	0	1	1	0	3	3	4	3	4	3
1714	28	1	3	3	3	3	0	0	1	3	2	4	4	3	3	2	1	0	4	2	2	1	1	2	0	3	2	1	4	3	3	3	0	1	2	3	2	1	0	2	3	3	1	3	2	3	2	4	2
1715	22	2	2	1	1	0	0	0	0	0	0	0	0	0	0	1	0	0	0	0	1	0	0	0	0	0	0	0	0	0	0	0	0	0	0	0	0	0	0	0	1	0	0	0	0	0	0	0	0
1716	23	2	4	1	4	3	2	0	4	0	0	4	4	4	4	3	4	2	2	1	3	1	2	2	0	3	2	1	2	0	4	4	2	0	3	3	3	1	0	2	3	3	3	3	1	2	1	1	1
1717	22	2	3	3	4	3	1	4	0	2	4	1	4	2	0	4	4	1	1	4	3	0	3	4	4	4	2	1	3	4	2	0	0	0	1	1	1	1	1	0	1	2	0	1	1	0	0	1	0
1718	21	2	4	4	4	4	0	3	3	4	3	3	4	3	4	4	4	0	3	4	3	4	4	4	4	4	4	4	4	4	4	4	1	0	2	4	2	1	0	3	4	4	4	3	2	3	4	4	4
1719	24	2	3	4	4	3	2	2	3	2	2	4	4	4	4	4	4	2	4	3	4	2	4	4	4	3	4	4	4	4	4	4	4	0	4	2	3	3	0	3	2	2	3	2	2	2	0	4	0
1720	38	1	3	0	4	0	0	0	0	0	0	0	1	0	0	2	2	0	0	1	0	0	0	0	0	3	1	0	1	0	0	0	0	0	0	1	0	0	0	0	0	1	0	0	0	0	1	0	1
1721	25	2	4	3	1	3	4	0	2	3	1	4	4	4	4	4	4	0	4	1	2	1	4	2	0	4	2	3	4	2	3	1	1	1	4	4	4	0	1	0	4	2	0	3	1	2	4	4	0
1722	23	2	2	1	3	0	0	0	0	1	0	1	2	0	0	1	0	0	0	0	0	0	0	0	0	1	0	1	0	0	0	0	0	0	0	1	0	0	0	0	0	1	0	0	0	0	2	0	1
1723	23	2	3	3	3	1	1	1	0	0	0	1	2	0	0	2	3	0	0	3	2	4	3	3	3	3	2	1	1	1	0	0	3	0	2	1	2	4	4	0	2	2	0	0	3	0	3	0	3
1724	30	2	3	3	4	4	0	0	0	3	0	3	4	4	4	4	2	0	1	3	3	3	4	0	0	3	3	1	3	1	4	4	3	0	3	3	3	4	2	0	3	3	0	3	0	3	0	3	0
1725	22	2	3	1	4	3	0	2	0	0	0	1	4	4	2	3	4	1	2	2	1	0	3	0	0	4	4	2	4	0	3	4	1	0	2	4	2	4	0	0	4	4	2	2	2	3	2	2	2
1726	23	1	2	3	3	0	0	1	0	0	0	1	3	1	0	3	4	0	0	3	0	0	3	0	0	3	0	3	0	0	4	4	0	0	2	4	1	0	0	0	3	3	2	3	3	3	0	3	0
1727	25	2	3	3	3	2	0	1	1	1	0	0	1	1	1	1	1	0	0	0	0	1	1	1	0	1	1	1	1	1	1	2	0	1	1	1	0	0	0	0	0	1	0	0	1	1	0	1	0
1728	25	2	3	4	4	4	4	4	4	4	4	3	4	4	4	4	4	4	4	4	4	3	4	4	0	4	4	2	4	3	4	4	4	0	4	4	4	3	4	4	4	4	4	4	4	4	3	2	4
1729	31	2	4	4	4	4	0	0	1	2	0	3	4	1	2	2	3	0	0	3	1	1	2	1	1	4	2	0	3	1	1	2	0	1	1	2	0	2	0	0	1	1	0	1	2	2	1	1	3
1730	22	2	3	2	3	1	0	1	0	3	2	1	3	2	2	1	2	0	1	3	1	2	1	1	1	3	1	1	3	2	2	3	1	2	1	2	2	1	0	1	1	2	2	2	2	2	3	1	3
1731	24	2	2	0	1	0	0	0	0	0	0	0	0	0	0	0	0	0	0	2	0	0	1	0	0	0	0	0	2	0	0	0	0	0	0	0	0	0	0	0	0	0	0	1	0	0	0	1	0
1732	20	1	0	0	1	0	0	1	0	0	0	0	0	1	0	2	1	0	0	2	0	0	0	0	0	0	0	0	0	0	0	0	0	0	1	0	0	2	0	0	0	0	0	0	0	0	0	0	0
1733	31	2	2	2	3	2	0	0	0	2	0	1	2	2	0	2	1	0	0	2	0	1	1	1	1	1	1	1	1	1	1	1	0	0	0	0	0	0	0	0	0	0	0	0	0	0	0	0	0
1734	21	2	0	0	2	0	0	0	0	0	0	0	0	1	0	0	1	0	0	0	0	0	0	0	0	1	0	0	0	0	0	1	0	0	0	0	0	0	0	0	0	0	0	2	0	0	0	0	0
1735	26	2	4	4	4	4	1	3	3	4	0	4	4	4	4	4	4	2	4	2	3	4	4	2	0	4	4	2	4	1	4	4	4	1	4	4	4	1	0	1	4	4	1	4	4	4	3	4	4
1736	28	2	4	4	4	4	0	3	3	3	4	1	4	3	3	4	3	0	2	3	1	0	1	1	0	2	3	2	3	1	0	0	2	0	1	1	0	3	2	0	0	2	3	1	1	2	2	2	3
1737	24	2	3	2	3	1	0	2	0	1	0	2	2	2	1	1	0	0	0	1	0	2	0	0	0	2	0	1	1	1	1	1	0	2	2	1	0	1	0	0	1	0	0	1	0	0	1	0	1
1738	20	2	1	3	4	3	2	0	4	4	1	2	3	2	3	3	3	1	2	1	2	4	3	1	1	3	2	2	2	1	2	2	0	2	3	3	2	2	0	1	3	2	2	2	1	2	3	2	1
1739	21	2	3	3	4	2	2	4	2	3	2	3	4	4	1	3	3	3	3	4	3	4	3	4	4	4	4	4	3	4	4	3	2	0	3	4	3	4	4	2	3	3	3	3	3	3	4	4	4
1740	31	2	3	2	3	2	0	0	0	0	0	0	0	1	1	1	2	0	0	1	0	0	0	0	0	1	0	0	2	0	1	1	0	0	1	1	1	0	0	0	1	1	0	2	0	0	1	2	0
1741	23	2	1	0	0	0	0	0	0	0	0	0	0	0	0	1	0	0	0	0	0	0	0	0	0	1	0	0	0	0	0	1	0	0	2	1	0	0	0	0	0	0	0	1	0	0	0	1	0
1742	24	2	4	4	4	3	0	2	0	0	0	0	3	4	3	4	4	0	0	3	3	4	0	0	0	3	3	3	2	1	1	4	1	0	1	1	1	0	0	0	0	0	0	2	3	1	1	2	2
1743	22	2	2	1	3	0	1	0	0	0	0	0	1	0	0	0	0	0	0	0	0	0	0	0	0	0	0	0	1	0	0	1	0	0	0	1	0	0	0	0	0	0	0	0	0	0	0	0	0
1744	20	2	0	3	3	3	0	1	1	3	3	1	3	2	1	3	3	0	2	3	1	1	1	1	1	3	3	3	3	3	3	2	1	1	2	3	2	2	1	0	3	3	1	3	2	2	2	2	2
1745	26	2	3	3	3	3	0	0	1	1	0	2	3	4	3	3	3	0	2	3	1	1	3	0	0	3	3	1	4	1	2	3	0	0	2	1	2	1	1	0	3	2	1	4	2	1	1	2	2
1746	21	2	0	4	4	4	0	0	0	4	1	2	4	4	4	4	0	0	4	2	0	0	2	0	0	4	4	4	3	0	4	4	0	2	3	3	3	3	0	0	4	4	0	4	2	3	4	4	4
1747	28	2	3	2	2	4	0	0	1	1	0	0	2	3	3	4	4	0	0	1	1	0	1	0	0	4	3	4	3	0	1	3	1	0	3	4	1	0	0	0	1	3	0	3	0	3	4	2	4
1748	28	2	3	3	3	1	1	0	0	0	0	1	1	1	0	1	2	0	0	2	0	0	1	0	0	1	1	0	3	0	0	0	0	0	0	0	1	0	0	0	1	1	0	1	1	1	0	0	0
1749	23	2	4	2	1	1	0	0	0	3	0	2	2	3	3	3	3	2	3	3	3	4	2	1	0	3	3	3	3	0	2	3	3	2	1	2	2	2	0	0	3	3	3	3	3	3	2	3	1
1750	25	2	4	3	1	1	1	2	1	0	2	1	2	1	0	3	0	0	1	3	2	3	3	3	4	0	3	1	1	2	1	1	1	0	1	0	0	3	3	1	0	1	2	1	3	0	1	1	0
1751	30	1	4	3	4	2	1	1	0	2	3	2	3	1	0	3	4	1	2	2	1	0	0	0	1	3	1	2	1	2	1	1	0	1	0	4	0	1	0	0	3	2	1	0	1	0	3	2	4
1752	22	2	2	2	3	2	1	0	0	0	0	2	3	2	1	2	3	0	1	4	1	1	2	1	0	3	1	2	3	0	0	1	0	0	1	2	1	1	1	0	1	1	1	1	1	0	2	0	1
1753	22	2	3	2	3	1	0	1	0	0	0	2	3	2	1	2	3	0	1	1	1	0	0	0	0	2	3	2	3	2	1	3	1	0	2	3	2	1	1	1	2	2	2	2	1	1	1	3	1
1754	25	2	2	2	1	1	0	0	0	0	0	1	1	0	0	1	2	0	0	1	0	0	0	0	0	1	0	0	1	0	1	0	0	0	0	0	0	0	0	0	0	0	0	0	0	0	0	0	0
1755	27	2	4	4	3	4	3	4	3	3	3	3	4	4	4	3	2	2	2	3	3	4	3	4	4	3	1	2	4	4	3	3	3	3	4	4	3	4	4	3	3	3	3	3	3	3	3	4	4
1756	28	2	4	3	3	0	0	0	0	1	0	0	0	0	0	2	3	0	0	1	0	0	1	0	0	2	0	0	0	0	0	0	0	0	3	2	0	0	0	0	0	0	0	0	0	0	2	0	2
1757	24	2	3	2	0	2	0	0	0	0	0	0	1	1	0	1	1	0	0	0	0	0	3	0	0	3	1	0	2	0	1	1	0	2	1	0	0	1	0	0	0	0	0	1	1	0	2	2	1
1758	25	2	3	4	4	4	0	4	4	3	2	0	4	4	4	4	0	0	4	4	3	4	3	3	3	3	4	4	4	4	4	4	2	2	3	3	4	2	0	2	3	3	3	3	1	3	3	3	2
1759	26	2	2	2	3	2	2	1	1	3	0	2	3	2	1	3	3	1	1	3	0	2	2	0	0	3	3	1	3	0	2	2	1	0	1	3	1	1	2	0	2	3	1	2	2	2	2	2	2
1760	25	2	1	1	1	1	0	0	0	1	0	0	1	0	0	1	1	0	0	0	0	0	0	1	0	1	1	0	2	1	0	1	0	0	0	0	0	1	1	0	0	0	0	0	0	1	1	0	1
1761	26	2	4	2	4	1	0	1	0	3	0	3	3	1	0	0	4	0	0	1	1	0	1	0	0	4	0	1	4	1	0	3	0	0	0	4	0	1	0	0	0	0	0	0	0	0	3	2	4
1762	24	2	3	2	2	2	0	0	1	2	0	0	3	2	2	2	3	0	1	1	3	0	1	0	0	2	1	2	3	3	4	0	0	0	1	2	2	0	0	1	2	1	1	3	1	1	2	2	1
1763	24	2	4	3	3	2	1	0	1	1	0	1	3	1	1	2	2	0	1	1	1	1	2	1	0	2	2	1	2	1	2	2	1	0	1	1	1	1	0	0	1	1	1	1	2	1	1	1	3
1764	24	2	4	1	4	3	0	0	0	2	0	3	4	1	0	2	4	0	0	0	0	0	3	0	0	3	1	3	3	0	0	0	0	2	4	4	0	3	0	0	2	3	0	2	0	0	0	0	0
1765	40	1	4	1	3	4	0	0	1	3	0	2	3	3	3	4	4	0	0	0	1	0	4	0	3	4	0	0	0	0	0	4	3	0	4	4	4	0	0	0	4	4	3	0	0	0	4	1	4
1766	23	2	3	3	3	2	0	0	0	2	1	1	3	3	3	3	3	0	3	3	1	1	2	2	2	2	2	3	2	3	4	3	1	1	1	3	2	1	0	1	3	2	3	2	1	2	3	3	3
1767	22	2	2	2	3	0	1	0	0	0	1	1	2	2	0	2	1	0	0	2	0	1	2	0	0	2	2	1	2	1	1	1	0	0	1	1	0	1	0	1	0	0	0	0	1	0	0	0	0
1768	26	1	2	2	2	1	0	1	0	1	0	1	1	0	0	2	0	0	0	2	1	2	0	0	0	1	2	0	2	0	0	2	0	3	2	1	0	1	0	0	0	0	0	0	0	0	0	1	1
1769	26	1	1	1	2	0	0	0	0	0	0	1	1	0	0	0	1	0	0	0	1	0	0	0	0	1	0	0	0	0	0	0	0	0	0	1	0	0	0	0	1	0	0	0	0	0	0	0	0
1770	30	1	3	3	4	1	1	0	0	3	1	3	4	1	1	3	3	1	0	3	2	3	3	0	0	3	3	3	3	1	2	2	0	1	1	3	1	2	0	0	3	3	1	2	2	1	2	3	3
1771	23	2	4	4	3	2	4	4	4	4	2	4	4	4	4	2	3	3	3	4	2	3	4	3	4	4	4	4	4	4	2	3	4	4	3	4	4	4	4	4	4	4	4	4	4	4	4	4	4
1772	25	2	2	0	3	1	0	0	0	0	0	0	2	0	0	0	2	0	0	0	0	0	1	0	0	0	0	0	0	0	0	1	0	0	0	0	0	0	0	0	0	0	0	0	0	0	0	0	0
1773	24	1	3	2	3	1	0	0	1	0	0	1	1	1	1	1	1	0	1	1	1	0	0	0	1	0	0	0	0	1	1	1	1	0	0	1	0	1	0	1	2	1	1	0	0	1	1	1	1
1774	22	2	4	2	1	2	0	1	0	3	4	1	2	1	0	4	3	0	0	4	3	0	4	2	0	3	0	2	4	0	3	1	4	1	2	1	4	4	4	3	1	1	3	3	4	3	2	2	2
1775	23	1	1	1	3	1	0	0	0	3	0	1	2	2	1	2	1	0	0	2	0	1	1	1	1	3	1	3	1	1	1	1	0	1	2	1	2	0	0	0	1	1	1	1	0	1	2	0	1
1776	25	2	4	4	4	3	3	3	3	3	3	4	4	4	3	4	4	3	4	4	3	3	4	3	3	4	4	3	4	3	4	4	2	2	3	3	4	3	4	2	4	4	3	4	4	4	3	4	3
1777	24	2	1	4	4	2	0	1	2	2	2	1	4	4	4	4	0	0	1	4	4	0	2	1	0	3	3	3	4	1	3	4	3	0	3	4	2	0	0	0	4	4	1	1	1	4	3	3	3
1778	21	2	3	2	4	1	0	0	1	4	0	2	4	3	1	4	3	0	2	1	4	1	4	0	0	4	4	4	0	0	3	4	4	3	4	4	4	2	1	2	4	4	4	2	1	1	2	2	0
1779	26	2	0	3	4	3	0	0	3	4	0	4	4	2	3	4	3	0	2	4	4	2	2	0	0	4	2	0	2	0	4	3	2	0	3	0	2	3	0	2	4	3	4	3	1	2	3	2	4
1780	25	2	3	1	4	4	0	0	1	0	0	2	3	4	4	2	4	0	1	3	1	1	3	0	0	3	4	3	4	0	3	3	0	0	3	3	3	0	0	0	1	3	2	4	1	4	0	4	0
1781	20	2	3	4	3	1	0	1	0	0	0	0	0	0	1	1	0	0	0	0	0	0	0	0	1	0	0	0	2	0	1	1	0	0	0	0	0	1	0	0	0	0	0	0	0	0	0	0	0
1782	23	2	3	3	2	2	0	0	0	1	0	1	4	3	1	3	3	0	3	3	0	0	4	0	0	3	2	0	4	0	1	2	0	0	0	3	2	0	1	0	4	3	0	3	3	1	4	1	4
1783	28	2	4	3	4	2	1	2	1	2	0	3	4	1	1	3	4	0	1	4	1	2	4	2	3	3	2	0	4	2	2	2	0	1	4	3	4	3	3	1	3	2	1	4	4	2	3	2	2
1784	20	4	4	4	4	4	0	1	4	3	1	1	4	4	4	4	1	0	3	3	4	2	2	0	0	4	3	4	4	2	4	1	4	0	4	4	1	0	1	4	4	4	4	4	3	4	4	4	3
1785	23	2	4	3	4	1	0	0	0	1	0	0	2	1	0	0	2	0	0	0	2	4	2	0	0	2	1	0	1	0	0	0	0	0	1	0	0	0	0	0	0	2	1	0	0	0	1	0	2
1786	21	2	3	3	4	2	1	2	0	2	0	1	3	1	0	4	4	1	1	4	0	0	1	0	0	4	2	2	4	0	2	3	0	0	2	1	0	1	0	0	3	1	0	2	0	0	1	2	0
1787	21	2	4	2	4	4	0	0	0	4	4	0	4	2	4	4	4	0	0	4	1	3	4	0	0	3	3	4	4	4	0	4	2	0	0	4	0	0	0	0	4	3	0	4	0	4	4	2	4
1788	24	2	2	4	4	4	1	0	4	4	2	3	3	2	3	4	4	0	4	4	4	4	2	1	0	4	4	4	4	4	4	4	4	3	4	4	3	3	0	4	4	4	4	3	0	4	4	2	4
1789	20	2	4	4	4	4	1	0	3	4	3	4	4	3	4	3	4	1	3	4	3	4	2	2	2	2	3	2	4	3	3	2	2	2	2	2	3	3	1	1	4	2	3	3	2	4	4	3	3
1790	24	2	0	1	4	1	0	0	0	0	0	0	1	0	0	2	1	0	0	0	0	0	1	0	0	0	1	0	0	0	0	0	0	0	0	0	0	0	0	0	0	0	0	0	0	0	0	0	0
1791	23	2	3	2	3	3	3	2	1	2	1	4	4	3	2	4	4	3	2	3	1	4	3	3	2	2	2	3	3	3	1	4	0	0	2	3	1	3	3	0	2	4	0	2	3	3	3	0	2
1792	23	2	3	3	3	2	0	0	0	3	0	3	3	2	2	1	3	1	1	2	2	1	1	0	0	1	3	2	4	3	3	2	3	1	3	3	2	1	0	1	3	3	3	3	1	3	4	3	3
1793	22	2	4	3	4	3	0	2	1	1	0	4	4	2	3	4	4	0	4	4	2	1	4	0	0	3	4	3	4	1	4	4	0	0	1	3	4	1	0	0	1	1	0	4	4	3	3	4	3
1794	65	1	3	3	3	3	3	0	2	2	0	1	2	3	3	2	3	1	2	2	1	0	1	0	0	2	1	1	3	0	2	1	1	0	2	2	2	1	3	1	1	2	1	2	1	1	0	1	0
1795	19	2	4	3	4	4	1	0	3	3	2	4	4	4	4	4	4	0	3	3	4	2	2	0	0	4	4	3	4	1	4	4	2	3	3	4	3	1	0	3	4	4	4	4	2	4	2	4	1
1796	25	2	4	2	3	1	0	1	0	0	1	1	3	1	1	2	4	0	1	0	1	2	3	1	0	3	1	0	2	0	1	2	2	0	3	2	2	2	0	0	3	1	3	1	2	1	1	1	4
1797	30	2	4	2	4	1	0	0	1	4	0	1	4	1	1	4	3	0	1	2	1	1	2	1	1	3	3	2	4	1	3	1	0	1	2	2	1	2	0	0	2	2	0	2	1	1	3	2	2
1798	24	2	4	4	4	4	4	4	4	4	4	4	4	4	4	4	4	4	4	4	4	4	4	4	4	4	4	4	4	4	4	4	4	4	4	4	4	4	4	4	4	4	4	4	4	4	4	4	4
1799	20	2	2	2	2	2	2	2	2	2	2	2	2	2	2	1	2	2	2	3	2	2	2	1	1	3	2	2	3	2	2	2	2	2	2	2	2	2	2	2	2	2	2	2	2	2	2	2	2
1800	27	2	2	2	3	4	1	3	0	0	0	3	2	4	4	2	3	1	3	4	4	4	4	2	4	2	2	1	4	2	1	3	0	4	3	1	2	4	4	0	1	1	0	4	4	2	1	2	2
1801	20	2	4	4	4	3	1	0	3	4	0	2	3	4	4	4	4	1	2	1	4	0	2	0	0	4	2	1	1	0	3	3	3	0	3	4	2	1	0	1	4	3	3	3	0	3	3	2	4
1802	19	2	3	2	3	2	1	2	2	2	2	2	2	1	1	2	3	0	0	3	2	3	2	1	0	2	2	1	4	3	2	3	0	0	2	3	1	0	0	0	3	2	1	1	1	0	3	1	1
1803	22	2	2	4	4	2	3	2	2	4	0	2	3	2	3	4	3	4	3	3	3	2	4	1	0	4	3	4	2	1	2	3	4	2	3	4	4	1	0	4	4	3	3	3	2	3	4	3	4
1804	37	2	2	3	3	1	0	0	0	1	0	2	3	2	2	2	3	0	3	2	1	0	1	0	0	2	2	1	4	0	3	4	0	0	2	3	1	0	0	0	0	2	0	3	1	1	1	3	1
1805	19	2	4	4	4	4	3	3	1	4	3	4	4	4	4	4	4	1	4	4	4	4	4	3	3	4	4	4	4	3	4	4	4	4	3	3	3	4	3	1	4	4	4	4	4	4	4	4	4
1806	27	2	3	3	3	2	0	0	1	3	1	3	3	2	2	3	3	1	3	4	3	3	3	0	0	3	3	2	4	1	4	4	0	0	3	3	3	3	1	0	1	1	1	2	3	3	2	3	2
1807	22	2	4	4	4	3	2	0	0	1	1	3	4	3	2	4	4	3	2	3	1	0	4	0	0	4	2	4	4	0	2	2	1	1	4	4	2	1	2	2	4	3	0	4	4	2	4	4	1
1808	26	2	4	4	3	2	0	0	1	0	0	2	3	2	1	2	4	0	0	1	4	2	4	3	2	3	4	1	4	3	3	0	0	3	2	3	3	4	0	2	3	3	0	4	3	0	2	4	1
1809	26	2	4	4	4	2	0	2	1	3	0	1	1	0	0	3	3	0	2	4	1	2	2	0	0	3	2	2	4	0	1	1	0	0	2	3	0	1	0	0	4	2	1	0	0	0	3	2	2
1810	34	1	3	3	1	2	1	0	1	1	2	2	2	4	3	4	1	0	4	2	0	2	3	1	0	4	3	2	3	0	3	3	3	1	3	2	4	1	0	0	1	0	0	0	2	2	3	4	3
1811	19	2	2	3	3	2	0	0	0	0	0	0	1	1	1	2	0	0	0	0	1	0	0	0	0	1	0	1	1	0	2	1	0	0	0	0	1	0	0	0	1	1	1	1	0	0	1	1	2
1812	23	2	3	3	4	0	0	0	0	2	0	1	3	3	0	0	3	0	0	3	1	0	0	0	0	2	0	0	3	0	2	0	0	0	1	0	0	0	0	0	0	1	0	1	0	0	0	0	0
1813	25	2	3	3	3	1	0	0	0	0	2	1	3	0	0	1	1	0	1	2	0	0	0	0	0	1	2	1	3	0	1	1	1	0	1	2	0	0	0	0	1	2	0	3	0	0	0	2	0
1814	22	2	4	2	2	0	0	0	1	1	0	0	1	1	0	4	3	0	0	1	1	1	0	0	0	1	1	0	2	0	1	1	1	0	2	2	0	0	0	0	0	1	1	1	0	0	0	1	1
1815	20	2	4	4	3	0	0	0	0	2	0	3	3	0	0	4	4	1	1	1	0	1	3	0	0	3	3	0	0	0	0	0	0	0	0	2	0	0	4	0	3	3	0	0	4	0	1	0	1
1816	38	1	4	3	4	4	1	0	2	1	2	1	4	1	1	3	2	0	1	2	1	1	3	2	1	3	3	2	2	1	1	2	2	1	1	3	1	2	0	2	1	3	2	1	1	2	2	1	2
1817	22	2	4	3	4	2	1	2	3	3	1	4	4	2	0	4	2	1	3	4	3	4	4	0	1	4	3	3	4	4	3	4	1	1	4	3	4	4	4	3	4	4	2	3	4	3	4	4	4
1818	23	2	4	4	4	4	2	2	4	4	4	4	4	4	4	4	3	4	4	4	4	3	4	4	3	4	4	0	4	3	4	4	3	3	4	4	4	3	0	4	4	4	4	4	3	4	3	4	3
1819	25	2	3	1	3	3	0	0	0	3	0	1	3	4	1	1	4	0	1	3	0	0	3	1	0	3	2	0	4	1	2	3	0	2	3	4	1	0	0	0	3	3	0	3	0	3	3	1	2
1820	23	2	3	2	3	0	0	0	1	0	1	1	1	0	0	1	3	0	0	1	0	2	0	0	0	1	0	0	1	0	0	0	0	1	0	0	0	0	0	0	0	0	0	0	0	0	0	0	0
1821	25	2	3	1	2	2	2	3	2	1	0	1	3	4	2	1	3	0	2	2	1	1	1	2	4	2	2	1	3	1	2	1	0	1	2	2	2	4	4	2	2	1	1	4	2	0	0	2	0
1822	20	2	4	2	4	4	0	1	2	4	0	4	4	3	3	4	4	0	4	2	2	2	4	0	0	4	4	3	3	0	1	3	0	0	3	4	4	2	0	0	0	4	0	1	1	1	4	2	2
1823	18	2	4	2	3	2	2	0	2	2	1	1	3	3	1	3	3	0	2	2	1	0	0	0	0	2	1	2	2	2	1	3	0	0	3	3	1	2	1	0	2	1	0	0	2	1	2	3	3
1824	18	2	3	4	4	4	0	4	1	4	2	1	3	3	3	3	4	0	3	3	3	1	3	3	2	3	4	1	4	3	4	4	4	3	3	4	1	3	0	2	4	3	4	4	3	4	1	3	4
1825	25	2	3	2	4	2	0	2	0	0	0	2	4	0	0	0	3	0	0	1	1	1	2	1	1	3	2	0	1	1	0	0	0	0	0	1	0	2	2	0	0	2	1	1	1	0	0	0	0
1826	24	2	3	2	3	1	1	1	2	0	0	1	3	2	2	2	3	1	1	2	3	1	2	0	0	2	1	2	2	0	1	1	1	0	2	2	1	0	1	2	2	2	2	2	1	1	0	2	1
1827	20	1	3	0	2	0	0	0	0	0	0	0	0	0	0	0	0	0	0	0	0	0	2	0	0	0	0	0	0	0	0	3	0	0	0	0	0	0	0	0	0	0	0	0	0	0	0	0	0
1828	21	2	3	2	3	2	0	0	1	2	0	0	3	2	2	2	1	0	1	2	0	0	2	0	0	2	1	2	4	0	2	3	1	1	1	1	1	2	1	1	1	1	0	1	0	1	1	1	1
1829	23	2	2	3	4	2	0	0	3	4	0	3	4	4	2	4	1	0	0	2	2	4	3	0	2	4	2	1	3	0	3	4	3	4	4	3	3	3	0	2	1	2	2	3	3	3	4	3	4
1830	27	2	3	2	1	0	0	0	1	0	0	1	2	0	0	1	2	0	0	0	1	0	1	0	0	2	1	0	0	0	0	2	2	0	1	2	1	1	0	1	0	0	0	2	0	0	0	0	0
1831	34	1	1	1	1	1	0	0	0	0	0	1	0	1	1	1	1	0	0	1	1	1	0	0	0	0	0	0	0	0	0	1	0	0	1	0	1	1	1	0	0	1	0	0	1	1	1	1	1
1832	21	2	3	2	4	3	0	2	0	4	2	2	3	1	1	3	3	0	2	0	0	2	1	0	0	3	3	3	3	0	1	3	0	0	3	3	1	0	2	0	2	1	0	2	2	2	4	3	3
1833	25	2	3	1	3	2	0	0	0	0	0	0	1	0	0	1	2	0	0	3	0	1	1	0	0	0	0	0	2	0	1	1	0	0	2	1	0	0	0	0	1	0	0	1	0	0	0	0	0
1834	23	2	3	2	3	1	1	1	0	0	0	1	4	1	1	2	4	0	0	1	1	2	3	2	2	3	2	0	1	1	3	1	3	0	2	3	0	1	0	1	4	4	0	1	0	1	4	2	3
1835	25	2	4	0	4	4	0	3	3	3	0	0	4	3	3	4	3	0	2	2	2	2	1	3	3	4	1	0	4	1	2	4	2	0	2	3	3	3	0	1	1	1	3	2	1	4	4	3	4
1836	25	2	4	4	4	4	1	0	0	1	0	2	4	4	4	3	1	0	1	2	4	2	2	0	0	1	3	0	4	0	4	2	4	0	4	0	4	0	0	0	3	1	4	4	0	2	0	2	1
1837	20	2	4	2	4	4	1	2	2	4	4	2	2	1	1	4	4	1	1	4	1	2	3	0	0	4	2	2	4	3	1	4	0	0	1	4	2	4	0	0	2	1	2	3	2	3	4	2	4
1838	20	2	3	1	3	1	0	0	1	2	2	2	4	2	2	4	4	0	3	2	1	3	0	0	0	4	3	4	1	0	2	3	2	1	0	1	1	0	0	1	3	3	1	1	0	1	3	3	3
1839	25	2	3	3	4	1	0	0	0	2	0	1	1	0	0	0	2	0	0	1	0	0	0	0	0	1	1	2	0	0	0	0	0	0	0	2	0	0	0	0	2	1	0	0	0	0	0	0	0
1840	31	2	4	4	4	3	0	4	4	4	0	1	4	4	2	4	4	0	3	4	4	4	3	2	0	4	4	1	4	0	4	4	4	0	4	4	1	1	0	4	4	4	4	4	1	1	4	4	4
1841	22	2	0	2	3	1	0	0	1	4	2	1	4	1	1	3	4	0	1	4	1	4	4	0	0	4	4	4	4	0	4	4	0	3	3	3	2	1	4	1	2	2	1	4	4	2	3	2	4
1842	23	1	3	3	3	2	0	1	2	1	0	0	2	2	2	3	3	0	1	3	1	0	3	0	0	2	2	2	0	0	2	2	0	0	2	1	0	0	0	0	2	1	1	0	0	0	0	1	0
1843	22	2	4	3	4	1	0	2	3	3	1	2	4	2	2	3	0	0	0	2	4	3	3	2	1	2	2	3	4	1	0	1	4	0	2	3	2	2	0	3	2	3	4	4	1	1	3	0	2
1844	24	2	1	1	3	0	0	0	0	0	0	0	0	0	0	1	0	0	0	0	0	0	0	0	0	0	0	0	1	0	0	0	0	0	0	2	0	0	0	0	0	0	0	0	0	0	0	0	0
1845	24	2	3	4	3	4	2	2	2	3	3	3	4	4	4	3	4	2	2	3	3	3	2	3	2	4	4	4	4	3	3	4	2	2	3	4	3	3	2	2	4	4	3	3	3	3	3	2	4
1846	28	2	4	2	4	1	0	2	2	3	0	2	3	1	1	3	2	0	2	1	3	0	1	0	0	2	1	1	2	0	2	1	2	1	2	3	2	1	0	0	1	2	2	2	1	1	0	1	1
1847	27	2	3	0	3	0	1	0	2	0	0	3	2	1	0	3	1	0	0	0	3	0	0	0	0	0	2	2	1	0	3	3	2	0	1	0	1	0	0	0	2	1	4	1	1	0	1	1	1
1848	24	2	3	1	3	0	0	0	3	3	0	1	4	2	0	3	3	0	3	3	2	0	3	0	0	4	4	0	4	1	1	4	1	0	2	2	2	0	0	0	0	4	2	2	0	2	2	4	2
1849	36	2	3	1	2	0	1	0	0	1	0	1	2	0	0	2	3	0	1	0	0	1	0	0	1	2	1	1	1	0	0	0	0	0	1	1	0	1	0	0	1	1	0	1	0	0	2	0	2
1850	31	2	3	3	4	3	2	2	3	3	2	2	4	3	3	4	4	0	3	3	2	1	2	1	0	3	2	3	4	1	3	3	0	1	2	3	1	0	2	1	1	2	1	1	2	1	1	2	1
1851	23	2	4	3	3	4	1	0	2	2	2	2	4	3	3	4	3	0	3	3	4	3	2	0	0	4	2	4	4	2	4	4	0	0	4	3	3	0	0	0	3	3	3	4	2	3	2	4	3
1852	30	2	1	1	1	0	0	0	0	0	0	0	0	0	0	0	0	0	0	0	0	0	0	0	0	0	0	0	0	0	0	0	0	0	0	1	0	0	0	0	0	0	0	0	0	0	0	0	0
1853	27	2	0	2	3	2	0	0	4	4	0	4	4	4	4	1	1	0	4	3	4	4	4	4	1	2	1	1	4	0	4	4	4	0	4	4	4	1	2	4	4	4	4	4	4	4	4	4	4
1854	25	2	3	3	3	3	0	0	1	3	2	2	3	3	3	3	3	0	3	3	2	2	3	0	0	3	3	3	3	3	3	3	1	0	2	2	1	0	0	1	1	2	1	1	1	2	1	1	0
1855	26	2	4	4	4	4	1	2	4	4	4	4	4	4	4	4	4	2	4	4	4	4	4	2	2	4	4	4	4	4	3	4	3	4	3	4	4	1	1	3	4	4	4	4	4	3	4	4	4
1856	20	2	4	3	4	3	1	2	1	2	0	3	4	3	2	2	2	0	1	3	1	1	4	2	1	4	3	2	3	3	3	2	3	0	1	4	1	3	3	1	3	4	2	2	4	2	1	3	1
1857	33	2	0	0	1	0	0	0	1	0	0	1	0	1	1	0	1	0	0	0	1	0	0	0	0	0	1	0	2	0	1	0	0	0	1	0	1	0	0	1	1	1	1	1	1	0	1	1	1
1858	24	2	3	3	0	1	0	2	1	0	0	1	3	2	1	1	3	0	0	1	2	1	3	2	2	3	2	0	1	1	2	0	0	0	0	3	0	2	0	0	3	3	1	3	1	0	1	0	4
1859	19	2	3	3	4	3	0	2	3	4	1	2	4	3	2	4	4	0	2	2	2	3	2	0	1	4	2	4	2	3	2	3	1	2	1	4	1	3	0	2	4	4	3	2	0	2	3	2	3
1860	21	2	1	3	4	1	0	2	0	3	0	4	4	2	2	4	4	1	2	3	4	1	3	1	2	4	4	4	4	1	1	4	2	0	4	4	2	1	3	1	4	4	2	4	3	3	4	4	4
1861	27	2	4	4	4	4	2	2	2	4	0	4	4	4	4	4	4	4	2	4	2	2	4	0	0	4	4	4	4	0	4	3	0	0	3	3	3	3	3	2	3	3	1	4	4	4	4	3	4
1862	22	2	3	3	3	0	0	0	0	0	0	0	1	0	0	2	2	0	0	1	0	0	0	0	0	1	1	0	1	0	0	0	0	0	0	0	0	0	0	0	0	0	0	0	0	0	0	1	0
1863	24	1	3	3	2	1	0	1	1	1	1	2	2	1	1	2	2	0	1	2	2	0	0	1	1	1	1	1	0	1	1	2	2	0	1	1	2	1	0	3	2	3	2	1	2	2	1	1	1
1864	69	2	3	1	4	2	0	0	0	0	0	1	3	1	0	2	3	0	0	3	1	0	1	0	4	3	3	0	3	0	2	2	2	0	4	4	2	4	0	1	3	1	0	1	1	3	0	3	0
1865	24	2	1	0	4	3	1	3	3	4	1	0	4	4	2	3	4	1	3	4	3	2	2	2	0	4	4	2	4	0	2	3	3	0	3	4	2	3	1	2	3	1	1	3	1	3	4	2	4
1866	25	2	1	0	1	0	0	0	0	3	0	3	4	1	0	1	4	0	0	2	0	0	1	0	0	1	1	1	4	0	4	2	0	0	3	2	2	1	0	0	1	1	0	4	2	0	3	1	2
1867	30	1	3	3	4	4	3	3	4	3	4	2	3	4	3	3	4	2	2	4	2	4	3	4	3	4	1	2	2	4	3	1	2	4	3	1	4	2	4	3	4	2	4	3	2	2	1	4	2
1868	25	1	3	2	3	2	3	2	3	2	3	3	2	2	2	2	2	2	2	2	2	2	2	2	2	2	2	2	2	2	2	2	2	1	1	2	2	2	1	1	1	2	2	1	2	2	3	3	2
1869	30	2	3	2	3	3	0	0	0	2	0	1	2	2	2	3	2	2	3	2	1	1	2	0	2	2	2	1	2	0	2	1	2	0	1	1	1	0	0	0	1	1	1	2	1	1	2	2	1
1870	18	2	1	0	0	0	0	0	0	0	0	0	0	0	0	0	2	0	0	2	0	0	0	0	0	0	0	0	0	0	0	0	0	0	0	0	0	0	0	0	0	0	0	0	0	0	0	0	0
1871	29	2	3	2	1	2	0	0	0	0	0	0	1	0	0	0	2	0	0	0	0	0	0	0	0	1	1	0	0	0	0	1	0	0	0	0	0	0	0	0	0	0	0	0	0	0	0	0	0
1872	30	1	0	0	0	0	0	0	0	0	0	0	0	0	0	0	0	0	0	0	0	0	0	0	0	0	0	0	0	0	0	0	0	0	0	0	0	0	0	0	0	0	0	0	0	0	0	0	0
1873	29	1	4	3	2	0	0	1	0	0	0	1	0	0	0	2	1	0	0	0	0	0	1	1	1	0	1	0	0	1	0	0	0	0	1	0	0	1	0	0	0	0	0	0	0	0	0	0	0
1874	18	2	4	2	4	4	2	0	3	2	3	4	4	4	4	2	4	2	3	3	1	1	3	0	0	3	4	1	4	0	3	4	1	3	4	3	2	0	0	0	3	3	1	3	4	4	4	3	4
1875	24	2	4	2	3	2	1	0	0	0	0	0	0	0	0	0	2	0	2	0	0	0	0	0	0	0	0	0	2	0	0	0	0	0	0	0	0	0	3	0	2	1	0	1	2	0	3	0	2
1876	24	2	2	0	1	0	0	0	0	0	0	1	0	0	0	0	0	0	0	0	0	0	1	0	0	1	0	0	1	0	0	0	0	0	0	0	0	2	1	0	0	0	0	0	1	0	0	0	0
1877	32	1	1	2	2	1	0	0	0	0	0	0	2	1	0	0	2	0	0	4	2	2	0	0	0	2	1	1	2	0	3	1	2	0	3	3	1	1	0	0	2	4	1	2	0	0	2	2	1
1878	51	1	0	0	2	0	0	0	0	0	0	0	0	0	0	0	0	0	0	0	0	0	0	0	0	1	0	0	0	0	0	0	0	0	0	0	0	0	0	0	0	0	0	0	0	0	0	0	0
1879	23	2	0	0	2	0	0	0	0	0	0	0	0	3	0	0	0	0	0	4	0	0	0	0	0	0	0	0	4	0	0	2	0	0	0	0	0	0	0	0	0	0	0	0	0	2	0	0	0
1880	32	1	3	1	4	3	4	0	3	4	2	3	3	3	3	2	1	3	3	3	3	3	3	2	4	3	4	3	2	2	2	4	3	2	3	3	3	4	3	3	3	4	3	3	3	3	3	2	2
1881	25	1	2	2	4	3	1	2	0	1	0	1	2	0	0	1	1	1	0	3	0	0	0	0	0	0	0	0	3	3	1	2	0	3	0	1	0	2	1	0	1	0	0	1	1	0	1	0	1
1882	35	1	1	0	2	0	0	0	0	0	0	0	0	0	0	0	0	0	0	0	0	0	0	0	0	0	0	0	0	0	0	0	0	0	0	0	0	0	0	0	0	0	0	0	0	0	0	0	0
1883	28	1	2	0	2	0	0	1	0	0	0	0	0	0	0	0	0	0	0	0	0	0	0	0	0	0	0	0	0	0	0	0	0	0	0	0	0	1	0	0	0	0	0	0	0	0	0	0	0
1884	22	2	4	4	4	3	0	1	0	3	0	2	3	1	1	2	1	0	1	1	1	1	1	1	1	2	1	2	1	1	0	1	0	0	2	1	1	1	0	0	2	1	1	1	0	1	1	1	1
1885	39	1	4	1	1	3	3	3	1	0	0	3	3	3	2	1	4	2	3	4	0	0	2	4	4	2	2	1	4	3	2	3	1	1	1	1	1	3	3	1	1	1	0	4	1	1	1	2	0
1886	28	1	1	2	3	1	0	0	2	1	0	3	3	2	2	0	0	0	2	3	1	2	3	0	0	1	1	1	1	0	1	2	3	1	1	1	1	1	1	1	1	1	1	1	1	1	2	2	1
1887	26	1	2	0	4	0	0	0	0	0	0	1	2	0	0	2	3	0	0	0	1	0	1	0	0	3	0	0	0	0	0	0	0	0	0	0	0	2	0	0	0	0	0	0	0	0	1	0	1
1888	32	1	1	0	1	0	0	0	0	0	0	0	0	0	0	1	0	0	0	0	0	0	0	0	0	1	0	0	0	0	0	0	0	0	0	0	0	0	0	0	0	0	0	0	0	0	0	0	0
1889	48	1	0	0	0	0	0	0	0	0	0	0	0	0	0	0	0	0	0	0	0	0	0	0	0	0	0	0	0	0	0	0	0	0	0	0	0	0	0	0	0	0	0	0	0	0	0	0	0
1890	34	1	4	2	4	4	1	0	0	4	1	4	4	4	3	3	2	3	4	1	3	0	3	0	0	4	3	3	4	1	3	3	4	1	4	3	3	1	0	2	4	3	3	4	3	4	4	3	2
1891	27	2	2	2	1	0	0	1	0	1	0	0	2	1	0	1	3	0	0	2	0	0	0	0	0	1	1	1	1	0	0	0	0	0	0	2	0	0	3	0	0	0	0	0	2	0	1	0	1
1892	28	1	2	0	1	0	0	3	2	0	0	0	0	0	0	0	0	0	0	0	0	0	0	1	1	0	0	0	1	0	0	0	0	0	0	0	0	2	0	0	0	0	0	0	0	0	0	0	0
1893	20	1	1	0	0	0	0	0	0	0	0	0	0	0	0	1	0	0	0	1	0	0	0	0	0	0	0	0	0	0	0	0	0	0	0	0	0	1	0	0	0	0	0	0	0	0	0	0	0
1894	30	1	2	1	2	0	0	0	0	1	0	0	1	0	0	1	2	0	1	2	0	0	1	1	0	1	1	0	1	0	2	2	1	0	1	0	0	1	0	0	0	2	1	0	0	2	2	1	2
1895	18	2	4	4	4	4	2	2	4	4	4	4	4	4	4	4	4	3	4	4	4	4	4	2	4	4	4	4	4	4	4	4	4	4	4	4	4	4	4	4	4	4	4	4	4	4	4	4	4
1896	24	1	0	0	0	0	0	0	0	0	0	0	0	0	0	0	0	0	0	0	0	0	0	0	0	0	0	0	0	0	0	0	0	0	0	0	0	0	0	0	0	0	0	0	0	0	0	0	0
1897	23	2	3	0	0	1	0	1	0	0	0	2	3	2	1	1	0	0	1	4	0	0	0	4	4	2	4	0	4	4	0	2	0	0	3	0	2	4	1	4	0	1	0	2	2	1	0	0	0
1898	21	2	3	2	3	1	0	0	0	0	1	3	4	1	1	1	2	1	0	0	0	0	4	2	2	4	1	2	0	0	0	0	0	0	4	0	3	2	2	0	2	0	0	0	4	0	1	0	0
1899	28	1	4	2	4	4	1	0	2	4	0	1	4	3	3	4	4	0	3	2	2	1	3	0	0	4	2	2	3	0	2	3	2	1	4	4	2	1	0	1	4	4	2	3	1	3	4	2	2
1900	24	1	2	1	4	2	1	0	0	2	1	2	1	2	2	1	1	1	1	1	2	1	1	2	2	1	2	3	0	1	1	2	2	2	1	1	2	1	1	1	1	2	0	0	1	1	1	2	2
1901	26	1	2	1	2	0	0	0	0	0	0	0	1	0	0	1	0	0	0	1	0	0	0	0	0	0	0	0	1	0	0	0	0	0	1	0	0	0	0	0	0	0	0	0	0	0	0	0	0
1902	31	1	3	1	2	2	0	0	0	0	0	0	2	2	0	1	3	0	0	2	0	0	1	0	0	2	1	1	3	0	2	0	0	0	2	2	1	0	0	0	2	1	0	2	0	0	0	1	0
1903	27	1	3	0	2	2	4	3	1	2	3	3	3	1	2	1	3	2	1	3	1	0	0	1	2	0	1	1	3	3	3	2	1	0	2	2	2	2	4	1	3	3	1	2	3	3	2	2	3
1904	27	1	3	3	2	1	0	0	0	0	0	2	1	0	0	2	1	0	0	0	0	0	1	0	0	2	0	0	1	0	0	1	0	0	0	0	0	0	0	0	0	0	0	0	0	0	1	0	1
1905	24	2	2	1	2	1	0	1	1	2	1	2	2	1	1	2	2	0	0	1	1	0	1	0	0	1	1	1	1	0	1	1	0	2	1	1	1	1	0	1	1	1	1	1	1	2	2	1	1
1906	25	1	0	1	3	0	0	0	0	2	0	0	0	1	0	0	0	0	0	0	0	0	2	0	0	0	1	0	1	0	0	2	0	0	0	0	0	0	0	0	0	0	0	1	0	0	1	0	0
1907	31	1	0	0	2	0	0	0	0	0	0	0	0	0	0	0	0	0	0	3	0	0	0	0	0	0	1	0	2	0	0	0	0	0	0	0	0	0	0	0	0	0	0	1	0	0	0	0	0
1908	27	2	3	3	3	1	0	0	0	3	0	0	3	1	0	2	2	0	0	0	0	0	0	0	0	1	0	1	1	0	0	0	0	0	0	1	0	0	0	0	1	0	0	1	0	0	1	0	0
1909	22	1	2	3	3	2	0	1	0	0	0	1	1	2	2	1	1	0	1	1	1	0	1	0	0	2	2	2	1	1	1	1	0	1	1	2	0	1	0	0	2	1	2	1	1	1	1	1	1
1910	24	1	3	3	3	3	0	0	2	3	2	3	4	3	3	4	2	0	3	3	2	3	4	1	0	3	4	2	3	1	2	4	3	2	1	4	3	1	1	3	3	3	4	3	2	3	3	2	3
1911	31	1	2	1	1	0	0	0	0	0	0	1	1	1	0	1	1	0	0	1	0	0	1	0	0	1	1	0	2	0	1	0	0	0	2	0	1	0	0	0	0	0	0	1	1	0	0	1	0
1912	24	1	3	1	2	1	1	3	0	0	0	2	3	1	1	1	4	1	1	1	0	4	1	3	3	2	1	0	1	2	0	1	1	1	1	1	0	3	2	0	0	0	0	1	1	0	0	0	0
1913	23	1	3	2	1	2	0	0	0	0	0	0	1	1	2	2	2	0	0	1	0	0	0	0	0	0	1	0	2	0	1	2	0	0	1	1	1	0	0	0	0	0	0	2	0	2	0	2	1
1914	26	1	3	1	3	2	0	0	0	1	1	2	2	1	0	3	2	0	1	1	1	0	2	0	0	3	1	1	2	0	1	1	0	1	1	3	2	2	0	0	1	1	1	0	2	0	1	1	2
1915	25	2	4	3	2	1	0	0	0	0	0	3	2	1	0	0	0	0	0	1	0	0	0	0	1	1	0	0	2	0	2	0	0	0	3	0	0	1	2	0	0	0	0	0	1	0	0	1	0
1916	40	2	1	0	2	0	0	0	0	0	0	0	1	0	0	0	0	0	0	3	0	1	1	0	0	1	1	0	2	0	0	0	0	0	0	0	0	0	0	0	0	0	0	1	1	0	0	0	0
1917	26	1	2	1	3	0	0	0	0	0	0	0	1	0	0	2	0	0	0	0	0	0	0	0	0	2	1	1	0	0	0	0	0	0	0	1	0	0	0	0	0	0	0	0	0	0	0	1	0
1918	28	1	2	0	3	1	0	1	0	0	0	0	2	0	0	0	1	0	0	0	0	0	1	1	1	0	0	1	1	1	1	1	0	0	0	1	0	0	0	0	0	0	0	1	1	0	0	0	0
1919	21	1	3	2	4	4	3	3	4	3	2	3	3	4	4	2	1	3	4	2	3	1	4	3	2	4	4	3	4	4	3	4	3	2	2	4	3	3	2	3	2	3	4	4	3	4	3	4	3
1920	29	2	3	2	4	2	0	0	0	2	0	2	4	3	0	3	3	0	1	4	2	0	4	0	0	4	2	2	0	0	2	2	0	0	3	3	1	0	1	0	3	1	0	0	3	0	2	0	2
1921	28	1	0	0	0	0	0	0	0	0	0	0	0	0	0	0	0	0	0	0	0	0	0	0	0	0	0	0	0	0	0	0	0	0	0	0	0	0	0	0	0	0	0	0	0	0	0	0	0
1922	23	1	2	2	3	0	0	0	0	0	0	1	2	0	0	3	2	0	0	1	0	0	1	0	0	2	1	2	0	2	1	0	0	0	0	1	0	0	0	0	0	0	0	0	0	0	0	0	0
1923	28	1	2	2	1	1	0	0	0	0	0	0	0	0	0	0	0	0	0	0	0	0	0	0	0	0	0	0	0	0	0	0	0	0	0	0	0	0	0	0	0	0	0	0	0	0	0	0	0
1924	31	1	2	3	3	2	0	0	0	1	0	2	3	2	2	2	3	0	1	0	0	1	1	0	0	2	2	2	2	0	2	2	0	0	1	3	2	2	0	0	2	2	1	1	1	0	1	1	1
1925	25	1	3	4	2	3	0	0	2	2	2	2	3	3	2	4	3	0	1	2	1	1	1	2	0	2	2	2	0	1	1	3	1	0	2	2	2	1	2	0	2	2	2	2	1	2	3	2	3
1926	28	1	0	1	1	0	0	0	0	0	0	0	0	0	0	0	0	0	0	0	0	0	0	0	0	0	0	0	1	0	0	0	0	0	0	0	0	0	0	0	0	0	0	0	0	0	0	0	0
1927	25	2	3	3	3	1	2	0	1	2	0	2	3	2	1	3	0	1	2	3	3	0	1	0	1	1	2	1	3	0	2	4	0	1	4	2	2	4	3	0	1	2	2	4	2	2	1	1	0
1928	31	1	3	2	3	1	0	0	0	1	1	1	3	1	1	2	2	0	1	3	1	0	2	0	0	2	1	0	1	0	1	2	1	0	1	1	0	0	0	0	2	1	1	2	0	0	1	1	0
1929	50	1	1	0	2	0	0	0	1	0	0	0	1	1	0	0	0	0	0	2	0	0	1	0	0	1	0	0	1	0	1	0	0	0	1	1	0	1	1	0	1	1	0	1	1	0	0	0	0
1930	23	2	4	1	4	4	1	0	4	4	0	1	4	4	4	4	4	1	3	1	3	3	2	0	0	4	4	0	4	0	4	4	0	0	3	4	4	3	0	1	4	4	4	4	0	4	3	4	3
1931	30	1	3	0	1	0	0	0	0	0	0	0	0	0	0	0	0	0	0	0	0	0	0	0	0	0	0	0	0	0	0	0	0	0	0	0	0	0	0	0	0	0	0	0	0	0	0	0	0
1932	23	2	3	3	3	4	3	0	0	2	0	3	4	1	3	2	2	1	3	2	1	3	2	0	0	2	1	0	2	2	2	3	0	1	3	1	2	2	2	1	1	2	1	2	3	2	3	1	2
1933	27	1	0	0	1	0	0	1	0	0	0	0	1	0	0	0	1	0	0	0	0	0	0	0	1	1	0	0	0	0	0	1	0	0	0	0	0	1	0	0	0	0	0	0	0	0	0	0	0
1934	31	1	3	0	2	2	0	0	0	0	0	3	2	2	2	0	0	0	2	0	0	0	2	0	0	1	2	0	4	0	0	3	0	0	2	2	2	0	0	0	0	4	1	4	3	2	2	3	0
1935	30	1	3	0	3	4	0	0	0	2	0	0	0	3	3	3	3	0	0	0	0	0	2	0	0	2	2	0	2	0	2	4	0	0	0	2	0	2	0	0	0	1	0	1	0	3	1	1	2
1936	30	1	4	2	2	0	0	0	1	0	0	0	0	0	0	3	0	0	0	0	0	0	0	1	0	0	0	0	0	0	0	0	0	0	0	0	0	3	1	1	0	0	0	0	1	0	0	0	0
1937	31	1	3	2	4	0	0	0	1	4	1	4	4	4	0	0	0	0	0	0	4	4	4	2	1	4	0	2	0	0	4	0	0	1	4	4	0	2	3	1	2	0	1	0	1	0	4	0	4
1938	22	2	4	2	4	0	0	2	0	2	2	2	4	2	0	2	3	0	0	4	0	4	2	1	1	4	4	4	4	0	1	1	1	1	1	1	1	0	0	0	1	1	1	1	1	1	1	1	4
1939	30	1	4	4	2	1	0	4	0	1	4	2	2	1	2	4	1	0	1	2	3	1	0	2	3	2	3	4	1	2	1	4	3	0	4	2	3	4	0	1	2	2	3	0	0	3	1	3	0
1940	28	2	3	0	1	0	0	0	0	0	0	0	0	0	0	2	3	0	0	2	0	0	1	0	0	2	1	0	1	1	0	0	0	0	1	0	0	0	0	0	0	0	0	0	0	0	0	0	0
1941	28	1	2	0	3	0	0	0	0	0	0	0	0	0	0	0	0	0	0	0	0	0	0	0	0	0	0	0	0	0	0	0	0	0	0	0	0	0	0	0	0	0	0	0	0	0	0	0	0
1942	21	2	4	4	4	4	0	1	3	4	0	4	4	4	2	4	3	1	3	4	4	4	1	4	0	4	4	4	4	2	1	3	4	4	4	3	2	0	0	3	3	2	2	4	0	4	4	4	4
1943	24	2	3	4	4	4	0	0	4	0	0	0	4	4	4	4	0	0	4	4	4	4	0	4	0	4	4	0	4	0	4	4	4	0	0	4	4	0	0	0	4	4	4	4	0	4	4	4	4
1944	19	2	4	4	4	4	2	4	4	3	4	4	4	4	4	4	4	0	4	4	4	4	3	4	4	4	4	4	4	4	4	4	4	3	4	4	4	4	1	4	4	4	4	4	4	4	4	4	4
1945	26	1	3	2	2	2	0	1	0	1	1	1	1	1	1	1	1	0	0	0	1	0	0	0	0	1	1	1	1	0	1	1	1	0	0	1	0	1	1	1	1	1	0	0	1	1	1	1	3
1946	23	1	2	0	3	3	0	0	0	3	0	2	3	2	2	0	1	0	1	1	0	0	1	0	0	2	1	2	2	0	1	3	0	1	1	1	1	0	0	0	1	1	0	1	0	1	0	1	0
1947	27	1	1	0	0	0	0	0	0	0	0	0	0	0	0	0	0	0	0	0	0	0	0	0	0	0	0	0	0	0	0	0	0	0	0	0	0	1	0	0	0	0	0	0	0	0	0	0	0
1948	19	2	2	2	3	3	1	1	2	3	2	2	3	3	3	3	4	0	3	3	3	2	4	3	3	4	4	3	4	4	4	4	2	3	3	3	4	1	2	2	4	4	3	4	4	4	4	4	4
1949	31	1	1	1	3	0	0	0	0	1	0	0	1	0	0	0	2	0	0	0	0	0	0	0	0	1	0	0	0	0	0	0	0	0	0	0	0	0	0	0	0	0	0	0	0	0	0	0	0
1950	31	1	2	0	2	0	0	0	0	0	0	1	1	0	0	0	1	0	0	1	1	0	0	0	0	0	1	1	1	0	1	1	0	0	0	0	0	0	0	0	0	0	0	1	0	0	1	1	0
1951	29	1	3	3	3	0	0	0	0	2	0	0	0	0	0	2	0	0	0	1	0	0	0	0	0	1	1	1	0	0	0	0	0	0	0	0	0	0	0	0	0	0	0	0	0	0	0	0	1
1952	19	1	3	2	3	0	0	0	0	0	0	0	1	0	0	1	0	0	0	2	0	0	1	0	0	0	0	1	0	0	0	0	0	0	0	1	0	0	0	0	1	0	0	0	0	0	0	0	0
1953	22	2	4	4	4	2	0	0	0	1	1	1	3	2	1	2	3	0	1	1	0	1	2	1	1	2	1	2	1	1	1	1	0	0	2	1	1	1	1	1	1	1	1	1	1	1	1	1	1
1954	21	2	4	4	4	2	0	1	0	0	0	0	0	3	3	4	4	0	4	4	2	1	0	1	0	3	4	4	4	0	4	4	3	0	4	4	1	0	0	0	4	4	2	4	0	4	2	4	1
1955	26	1	4	4	4	3	4	4	2	3	3	4	4	3	2	3	4	2	2	3	3	4	4	3	4	4	2	3	3	3	3	3	3	1	4	4	2	4	4	2	3	2	3	2	4	2	4	4	4
1956	20	2	0	3	2	4	0	0	4	3	4	4	4	3	2	1	4	0	1	4	0	2	4	0	0	4	3	4	4	0	4	2	1	0	4	4	3	0	4	0	3	3	1	4	4	1	4	4	4
1957	24	1	2	2	3	3	0	0	2	2	0	2	3	3	1	3	3	0	1	0	3	0	2	0	0	3	2	2	1	1	2	2	2	1	2	3	1	0	0	1	4	2	1	3	0	1	1	1	2
1958	37	1	2	0	2	0	0	0	1	0	0	0	1	0	0	0	1	0	0	2	0	0	0	0	0	1	0	0	1	1	0	0	0	2	0	0	0	0	0	0	0	0	0	0	0	0	1	0	2
1959	19	2	4	3	4	3	1	1	1	4	1	2	4	4	4	3	3	1	2	2	1	2	3	2	2	3	3	3	3	2	3	3	3	2	2	2	2	2	2	2	3	1	3	2	4	3	3	3	3
1960	28	1	3	2	2	3	0	0	2	3	0	2	4	3	2	1	2	0	1	1	1	0	3	0	0	3	2	2	1	0	1	1	0	1	2	1	1	2	1	1	1	1	1	1	2	2	2	1	3
1961	24	1	3	1	3	0	0	0	0	4	0	0	0	0	0	0	3	0	0	0	0	0	0	0	0	0	0	0	0	0	0	0	0	0	0	0	0	0	0	0	0	0	0	0	0	0	0	0	0
1962	30	1	1	1	0	0	0	0	0	0	0	0	0	0	0	0	0	0	0	0	0	0	0	0	0	0	0	0	0	0	0	0	0	0	1	0	0	1	0	0	0	0	0	0	0	0	0	0	0
1963	22	2	2	0	1	0	0	0	0	0	0	0	1	0	0	0	0	0	1	1	0	0	1	0	0	0	0	0	2	0	0	0	0	0	1	1	1	0	0	0	0	0	0	0	0	0	0	0	0
1964	37	1	2	1	2	1	0	0	0	0	0	0	2	1	0	2	0	0	1	1	0	0	1	0	0	2	1	0	1	0	1	0	0	0	1	0	1	0	0	0	1	1	0	1	1	0	0	1	0
1965	26	2	4	3	3	3	1	2	2	2	0	3	4	4	3	3	2	1	3	2	2	3	4	2	1	2	4	0	4	2	2	3	3	0	3	1	4	4	0	3	2	1	3	3	1	1	3	3	3
1966	23	1	1	2	1	0	0	0	0	0	0	0	0	0	0	0	2	0	0	0	0	0	0	0	0	0	0	0	1	0	1	0	0	0	1	0	0	0	0	0	0	0	0	0	0	0	0	0	0
1967	19	2	1	2	3	3	1	2	1	4	1	3	2	2	2	3	2	1	3	1	1	3	2	3	2	2	3	2	3	2	3	4	2	2	3	3	3	2	1	0	3	3	3	3	4	2	2	1	1
1968	24	2	0	0	1	0	0	0	0	0	0	0	0	0	0	0	0	0	0	0	0	0	0	0	0	0	0	0	0	0	0	0	0	0	0	0	0	0	0	0	0	0	0	1	0	0	0	0	0
1969	19	1	4	4	4	4	4	4	3	4	4	4	4	4	4	4	4	4	2	3	4	1	4	4	4	4	4	4	4	3	4	4	4	0	4	4	3	4	2	4	4	4	4	4	1	3	4	4	4
1970	25	1	1	2	3	3	1	3	2	0	3	1	3	3	1	3	3	1	2	3	4	1	1	4	3	2	3	0	4	2	4	1	1	1	2	0	2	2	3	2	3	0	1	2	1	2	1	0	2
1971	23	1	2	1	1	1	0	3	1	1	1	1	1	1	1	1	1	1	1	1	2	2	1	1	1	1	1	1	1	1	1	1	1	2	1	0	1	1	2	1	2	1	1	1	4	2	3	1	1
1972	20	2	4	4	4	4	4	4	4	4	4	4	4	4	4	4	4	4	4	4	4	4	4	4	4	4	4	4	4	4	4	4	4	4	4	4	4	4	4	4	4	4	4	4	4	4	4	4	4
1973	21	1	4	4	4	4	4	4	4	4	4	4	4	4	4	4	4	4	4	4	4	4	4	4	4	4	4	4	4	4	4	4	4	4	4	4	4	4	4	4	4	4	4	4	4	4	4	4	4
1974	29	1	3	3	3	3	2	2	3	2	0	3	3	3	3	3	3	1	2	3	3	1	4	1	0	4	4	4	4	0	4	4	4	0	4	4	4	2	0	4	4	4	4	4	1	4	0	4	4
1975	30	1	3	0	1	2	3	2	4	2	4	3	3	3	2	2	4	2	3	2	2	2	3	2	3	2	3	0	2	2	1	2	2	1	2	2	2	1	2	1	1	2	2	2	1	3	1	2	3
1976	21	1	4	4	4	4	4	4	4	4	4	4	4	4	4	4	4	4	4	4	4	4	4	4	4	4	4	4	4	4	4	4	4	4	4	4	4	4	4	4	4	4	4	4	4	4	4	4	4
1977	19	2	3	3	4	3	2	2	3	3	3	3	4	4	3	3	4	1	2	2	3	4	3	3	2	4	3	2	3	2	3	4	4	3	3	4	2	2	0	2	4	4	2	3	2	3	3	3	3
1978	18	1	2	2	2	2	1	1	1	2	2	2	2	2	2	2	2	2	2	2	2	2	2	2	2	2	2	2	2	3	2	2	2	2	2	2	2	2	2	2	2	2	2	2	1	2	1	2	2
1979	39	#NULL!	3	2	3	2	3	3	2	2	0	2	2	2	2	3	3	2	0	2	1	3	2	3	1	3	3	2	1	1	3	3	0	0	3	2	2	2	2	2	2	1	0	0	0	3	0	2	0
1980	52	#NULL!	3	1	3	2	3	1	0	0	0	3	3	2	3	3	3	3	3	0	0	0	2	1	0	3	3	3	1	1	2	2	0	0	2	3	0	3	0	0	2	2	0	3	1	3	2	2	0
1981	45	#NULL!	0	0	0	0	0	0	0	0	0	0	1	1	1	1	1	0	1	0	1	3	1	0	0	0	0	0	3	1	1	1	1	1	1	1	1	3	0	1	1	1	1	1	2	1	1	1	1
1982	38	#NULL!	4	4	4	0	2	4	0	4	4	2	4	0	0	4	4	3	4	4	0	1	0	4	4	4	4	4	1	4	1	2	0	3	0	4	0	4	2	0	4	1	0	1	0	0	4	2	4
1983	38	#NULL!	3	3	4	4	0	1	1	3	0	2	4	2	1	1	3	0	2	0	1	0	3	1	1	3	3	0	1	0	1	4	2	1	1	3	1	0	3	2	3	4	0	3	2	3	4	2	4
1984	34	#NULL!	3	1	0	2	0	0	1	0	0	0	0	4	4	0	0	0	2	0	0	0	2	0	0	0	4	0	3	0	4	4	0	0	0	0	4	0	0	0	0	0	0	4	0	4	0	4	0
1985	38	#NULL!	3	1	2	1	0	3	1	2	2	2	3	1	0	2	3	1	3	4	2	1	2	3	3	2	3	3	4	1	2	2	0	3	1	2	0	4	0	0	1	2	0	3	1	2	1	2	3
1986	35	#NULL!	3	2	1	1	1	1	2	1	1	2	3	2	1	2	3	1	2	1	2	1	3	1	1	1	1	2	1	1	1	1	1	2	1	3	1	3	1	2	1	2	1	0	1	1	1	0	1
1987	31	#NULL!	1	3	3	3	4	1	4	2	0	4	4	4	4	1	0	3	1	3	1	4	4	1	1	1	3	4	4	1	1	4	3	1	4	4	4	1	3	0	3	2	2	3	3	4	1	4	4
1988	37	#NULL!	3	0	2	1	0	0	1	0	0	0	3	3	2	1	0	0	0	0	1	0	0	0	0	0	3	3	0	0	1	3	0	0	0	0	0	0	3	1	0	1	0	1	0	0	0	1	0
1989	42	#NULL!	3	3	2	3	0	0	2	2	0	0	3	2	2	3	3	1	2	3	2	0	1	1	1	2	2	3	2	1	3	3	1	1	0	3	2	0	0	2	3	2	1	2	0	3	3	3	2
1990	34	#NULL!	1	1	3	1	2	0	0	0	0	2	2	3	2	0	2	3	0	0	0	2	3	0	0	0	0	0	3	0	1	1	0	0	1	0	0	0	4	0	0	1	0	0	2	0	0	1	0
1991	40	#NULL!	4	3	3	3	0	1	4	3	1	1	3	4	3	4	2	1	3	1	3	2	3	1	0	1	3	2	2	1	3	3	3	2	0	2	2	1	4	4	3	2	3	3	2	3	2	3	2
1992	42	#NULL!	1	1	2	1	2	1	1	0	2	2	2	1	1	1	2	2	1	2	1	1	1	1	1	1	2	2	1	1	1	1	0	1	1	2	1	2	2	1	1	2	1	1	1	1	1	1	1
1993	43	#NULL!	2	2	3	2	3	0	2	1	0	3	2	3	3	3	3	2	1	0	1	0	3	0	2	0	3	1	1	0	3	1	1	0	0	2	2	3	0	1	2	2	1	3	2	2	3	3	0
1994	40	#NULL!	3	3	2	1	0	1	0	2	1	1	2	1	0	2	0	0	2	0	0	0	2	0	0	0	0	1	0	0	2	1	0	0	0	0	0	0	0	0	0	0	0	1	1	1	1	1	1
1995	44	#NULL!	3	0	1	1	0	0	3	0	0	0	3	3	2	0	3	0	1	0	3	0	0	0	0	0	0	2	0	0	3	3	0	0	0	2	0	3	0	3	3	3	3	0	0	2	1	2	0
1996	40	#NULL!	3	3	3	2	0	3	2	1	3	2	2	2	1	1	1	0	3	2	3	1	1	2	3	0	1	1	1	1	1	1	2	1	1	1	1	3	2	3	3	3	1	1	1	3	1	3	3
1997	27	#NULL!	2	3	3	2	3	3	1	1	0	3	3	2	3	1	2	4	1	1	1	3	4	3	1	3	3	1	3	0	2	3	3	1	3	3	3	3	0	1	2	2	1	1	1	3	3	3	1
1998	66	#NULL!	3	1	2	0	0	0	2	0	0	1	2	0	0	0	1	2	0	2	2	0	0	0	0	0	0	2	2	2	2	1	0	2	0	2	0	1	1	2	2	1	0	2	0	2	0	0	0
1999	28	#NULL!	4	2	1	3	1	0	3	1	1	1	3	3	3	3	1	1	3	3	3	1	3	1	1	1	3	3	3	1	4	3	4	1	3	1	3	3	2	4	3	3	3	4	1	3	1	3	1
[truncated: 14,935 more rows]
[truncated: 388 more columns]
